# Supplementary material for: Labiobaetis Novikova & Kluge in Borneo (Ephemeroptera, Baetidae)
Source: Zookeys. 2020 Feb 20;914:43–79. doi: 10.3897/zookeys.914.47067 (PMC7046705; doi:10.3897/zookeys.914.47067)
Supplement: XML Treatment for Labiobaetis bakerae [file zookeys.914.47067-treatment1.xml]

<!DOCTYPE tp:taxon-treatment
  PUBLIC "-//TaxonX//DTD Taxonomic Treatment Publishing DTD v0 20100105//EN" "tax-treatment-NSO.dtd">
<tp:taxon-treatment xmlns:tp="http://www.plazi.org/taxpub"><tp:treatment-meta><kwd-group><label>Taxon classification</label><kwd><named-content xmlns:xlink="http://www.w3.org/1999/xlink" content-type="kingdom">Animalia</named-content></kwd><kwd><named-content xmlns:xlink="http://www.w3.org/1999/xlink" content-type="order">Ephemeroptera</named-content></kwd><kwd><named-content xmlns:xlink="http://www.w3.org/1999/xlink" content-type="family">Baetidae</named-content></kwd></kwd-group><mixed-citation publication-type="journal"><person-group><name><surname>Kaltenbach</surname><given-names>Thomas</given-names></name><name><surname>Gattolliat</surname><given-names>Jean-Luc</given-names></name></person-group><article-title><italic><tp:taxon-name><tp:taxon-name-part taxon-name-part-type="genus" reg="Labiobaetis">Labiobaetis</tp:taxon-name-part></tp:taxon-name></italic> Novikova &amp; Kluge in Borneo (<tp:taxon-name><tp:taxon-name-part taxon-name-part-type="order">Ephemeroptera</tp:taxon-name-part></tp:taxon-name>, <tp:taxon-name><tp:taxon-name-part taxon-name-part-type="family">Baetidae</tp:taxon-name-part></tp:taxon-name>)</article-title><source>Zookeys</source><day>20</day><month>2</month><year>2020</year><volume>914</volume><fpage>43</fpage><lpage>79</lpage><pub-id pub-id-type="doi">10.3897/zookeys.914.47067</pub-id></mixed-citation></tp:treatment-meta><tp:nomenclature><tp:taxon-name><object-id xmlns:xlink="http://www.w3.org/1999/xlink" content-type="arpha" xlink:type="simple">0FFBEDDE-CE8E-5002-BE42-573A9CA558E8</object-id>
                <tp:taxon-name-part taxon-name-part-type="genus" reg="Labiobaetis">Labiobaetis</tp:taxon-name-part>
                <tp:taxon-name-part taxon-name-part-type="species" reg="bakerae">bakerae</tp:taxon-name-part>
                <object-id xmlns:xlink="http://www.w3.org/1999/xlink" content-type="zoobank" xlink:type="simple">http://zoobank.org/8394FCC0-7343-44F8-B6BF-D06FC34B30C0</object-id>
              </tp:taxon-name><tp:taxon-status xmlns:xlink="http://www.w3.org/1999/xlink" xlink:type="simple">sp. nov.</tp:taxon-status><xref ref-type="fig" rid="F1">Figures 1</xref><xref ref-type="fig" rid="F2">, 2</xref><xref ref-type="fig" rid="F10">, 10a</xref><xref ref-type="fig" rid="F14">, 14</xref><xref ref-type="fig" rid="F15">, 15c</xref></tp:nomenclature><tp:treatment-sec sec-type="diagnosis" id="SECID0EJOAE"><title>Diagnosis.</title><p><bold>Larva.</bold> Following combination of characters: A) dorsal surface of labrum with submarginal arc of 13–15 long, clavate setae; B) labial palp segment II with a broad, thumb-like distomedial protuberance, segment III slightly pentagonal; C) left mandible without setae at apex of mola; D) fore femur rather broad, length 3.4× maximum width, dorsal margin with 8–11 curved, spine-like setae; E) paraproct distally expanded, with 34–39 marginal, stout spines.</p></tp:treatment-sec><tp:treatment-sec sec-type="description" id="SECID0EROAE"><title>Description.</title><p><bold>Larva</bold> (Figs <xref ref-type="fig" rid="F1">1</xref>, <xref ref-type="fig" rid="F2">2</xref>, <xref ref-type="fig" rid="F10">10a</xref>). Body length 3.5–4.3 mm; antennae and cerci broken.</p><p><italic>Colouration.</italic> Head, thorax and abdomen dorsally brown; head and thorax with bright median, dorsal suture. Head, thorax and abdomen ventrally light brown; femur ecru, with brown dorsal margin and brown ventrodistomedial spot, tibia and tarsus brown, caudal filaments ecru.</p><p><italic>Antenna</italic> (Fig. <xref ref-type="fig" rid="F2">2g</xref>) with scape and pedicel subcylindrical, with poorly developed distolateral process at scape.</p><p><italic>Labrum</italic> (Fig. <xref ref-type="fig" rid="F1">1a</xref>). Rectangular, length 0.6× maximum width. Distal margin with medial emargination and a small process. Dorsally with medium, fine, simple setae scattered over surface; submarginal arc of setae composed of 13–15 long, clavate setae. Ventrally with marginal row of setae composed of anterolateral long, feathered setae and medial long, bifid setae; ventral surface with four short, spine-like setae near lateral and anterolateral margin.</p><p><italic>Right mandible</italic> (Fig. <xref ref-type="fig" rid="F1">1b, c</xref>). Incisors fused. Outer and inner sets of denticles with 4 + 3 denticles and one minute intermediate denticle. Inner margin of innermost denticle with a row of thin setae. Prostheca robust, apically and distolaterally denticulate. Margin between prostheca and mola straight, with minute denticles. Tuft of setae at apex of mola present.</p><p><italic>Left mandible</italic> (Fig. <xref ref-type="fig" rid="F1">1d, e</xref>). Incisors fused. Outer and inner sets of denticles with 4 + 3 denticles and one minute intermediate denticle. Prostheca robust, apically with small denticles and comb-shaped structure. Margin between prostheca and mola straight, with minute denticles towards subtriangular process. Subtriangular process long and slender, above level of area between prostheca and mola. Denticles of mola apically constricted. Tuft of setae at apex of mola absent.</p><p>Both mandibles with lateral margins almost straight. Basal half with fine, simple setae scattered over dorsal surface.</p><p><italic><tp:taxon-name><tp:taxon-name-part taxon-name-part-type="genus" reg="Hypopharynx">Hypopharynx</tp:taxon-name-part></tp:taxon-name></italic> (Fig. <xref ref-type="fig" rid="F1">1f</xref>). Lingua approx. as long as superlingua. Lingua longer than broad; medial tuft of stout setae well developed; distal half laterally expanded. Superlingua straight; lateral margin rounded; fine, long, simple setae along distal margin.</p><p><italic>Maxilla</italic> (Fig. <xref ref-type="fig" rid="F1">1g</xref>). Galea-lacinia with two simple, robust apical setae under crown. Inner dorsal row of setae with three denti-setae, distal denti-seta tooth-like, middle and proximal denti-setae slender, bifid and pectinate. Medially with one bipectinate, spine-like seta and 3–4 medium, simple setae. Maxillary palp 1.5× as long as length of galea-lacinia; 2-segmented; palp segment II 1.5× length of segment I; setae on maxillary palp fine and simple, scattered over surface of segments I and II; apex of last segment rounded, with excavation at inner distolateral margin.</p><p><italic>Labium</italic> (Fig. <xref ref-type="fig" rid="F1">1h</xref>). Glossa basally broad, narrowing toward apex; shorter than paraglossa; inner margin with five spine-like setae increasing in length distally; apex with two long and one medium, robust, pectinate setae; outer margin with five long, spine-like setae; ventral surface with fine, simple, scattered setae. Paraglossa sub-rectangular, curved inward; apex rounded; with three rows of long, robust, distally pectinate setae in apical area and two or three medium, simple setae in anteromedial area; dorsally with a row of three long, spine-like setae near inner margin. Labial palp with segment I 0.8× length of segments II and III combined. Segment I with fine, simple setae along margins. Segment II with broad, thumb-like distomedial protuberance; distomedial protuberance 0.6× width of base of segment III; inner and outer margins with short, fine, simple setae; dorsally with one or two long, spine-like seta near outer margin. Segment III slightly pentagonal; apex rounded; length 1.1× width; ventrally covered with short, spine-like, simple setae and short, fine, simple setae.</p><p><italic>Hindwing pads</italic> absent.</p><p><italic>Foreleg</italic> (Fig. <xref ref-type="fig" rid="F2">2a, b, c</xref>). Ratio of foreleg segments 1.3:1.0:0.6:0.2. <italic>Femur</italic>. Length ca. 3× maximum width. Dorsal margin with a row of 8–11 curved, spine-like setae; length of setae 0.29× maximum width of femur. Apex rounded; with one pair of curved, spine-like setae, one or a few short stout setae and some fine, simple setae. Stout, lanceolate setae scattered along the ventral margin; femoral patch absent. <italic>Tibia</italic>. Dorsal margin with a row of stout, apically rounded setae, apically one longer, apically rounded seta. Ventral margin with a row of curved, spine-like setae, on apex a few stout, spine-like, partly bipectinate setae and a tuft of fine, simple setae. Anterior surface scattered with stout, lanceolate setae. Patellotibial suture present on basal 1/3 area. <italic>Tarsus</italic>. Dorsal margin almost bare. Ventral margin with a row of curved, spine-like setae. Tarsal claw with one row of 9–11 denticles; distally pointed; with two stripes; subapical setae absent.</p><p><italic>Terga</italic> (Fig. <xref ref-type="fig" rid="F2">2d</xref>). Surface with rows of U-shaped scale bases and scattered fine, simple, setae. Posterior margin of tergum IV with triangular spines, wider than long.</p><p><italic>Gills</italic> (Fig. <xref ref-type="fig" rid="F2">2e</xref>). Present on segments II - VII. Margin with small denticles intercalating fine simple setae. Tracheae partly extending from main trunk towards outer and inner margins. Gill IV as long as length of segments V and 1/3 <named-content xmlns:xlink="http://www.w3.org/1999/xlink" content-type="dwc:institutional_code" xlink:type="simple"><named-content content-type="dwc:institutional_code" xlink:type="simple">VI</named-content></named-content> combined. Gill VII as long as length of segments VIII and 1/4 IX combined.</p><p><italic>Paraproct</italic> (Fig. <xref ref-type="fig" rid="F2">2f</xref>). Distally expanded, with 34–39 stout marginal spines. Surface scattered with U-shaped scale bases, fine simple setae and micropores. Cercotractor with small marginal spines.</p><fig id="F1" position="float" orientation="portrait"><object-id xmlns:xlink="http://www.w3.org/1999/xlink" content-type="doi" xlink:type="simple">10.3897/zookeys.914.47067.figure1</object-id><object-id xmlns:xlink="http://www.w3.org/1999/xlink" content-type="arpha" xlink:type="simple">6AFDA338-10AC-53DE-A01A-DF602289FD43</object-id><label>Figure 1.</label><caption><p><italic><tp:taxon-name><tp:taxon-name-part taxon-name-part-type="genus" reg="Labiobaetis">Labiobaetis</tp:taxon-name-part> <tp:taxon-name-part taxon-name-part-type="species" reg="bakerae">bakerae</tp:taxon-name-part></tp:taxon-name></italic> sp. nov., larva morphology: <bold>a</bold> Labrum <bold>b</bold> Right mandible <bold>c</bold> Right prostheca <bold>d</bold> Left mandible <bold>e</bold> Left prostheca <bold>f</bold><tp:taxon-name><tp:taxon-name-part taxon-name-part-type="genus" reg="Hypopharynx">Hypopharynx</tp:taxon-name-part></tp:taxon-name><bold>g</bold> Maxilla <bold>h</bold> Labium.</p></caption><graphic xmlns:xlink="http://www.w3.org/1999/xlink" xlink:href="zookeys-914-043-g001.jpg" position="float" orientation="portrait" xlink:type="simple" id="oo_381925.jpg"><uri content-type="original_file" xlink:type="simple">https://binary.pensoft.net/fig/381925</uri></graphic></fig><fig id="F2" position="float" orientation="portrait"><object-id xmlns:xlink="http://www.w3.org/1999/xlink" content-type="doi" xlink:type="simple">10.3897/zookeys.914.47067.figure2</object-id><object-id xmlns:xlink="http://www.w3.org/1999/xlink" content-type="arpha" xlink:type="simple">B05786B9-1419-5D69-AFC6-A77EF67AD326</object-id><label>Figure 2.</label><caption><p><italic><tp:taxon-name><tp:taxon-name-part taxon-name-part-type="genus" reg="Labiobaetis">Labiobaetis</tp:taxon-name-part> <tp:taxon-name-part taxon-name-part-type="species" reg="bakerae">bakerae</tp:taxon-name-part></tp:taxon-name></italic> sp. nov., larva morphology: <bold>a</bold> Foreleg <bold>b</bold> Tibia dorsal seta <bold>c</bold> Fore claw <bold>d</bold> Tergum IV <bold>e</bold> Gill IV <bold>f</bold> Paraproct <bold>g</bold> Antennal scape.</p></caption><graphic xmlns:xlink="http://www.w3.org/1999/xlink" xlink:href="zookeys-914-043-g002.jpg" position="float" orientation="portrait" xlink:type="simple" id="oo_381926.jpg"><uri content-type="original_file" xlink:type="simple">https://binary.pensoft.net/fig/381926</uri></graphic></fig></tp:treatment-sec><tp:treatment-sec sec-type="etymology" id="SECID0EMVAE"><title>Etymology.</title><p>Dedicated to Dr. Kate Baker (<named-content xmlns:xlink="http://www.w3.org/1999/xlink" xlink:type="simple" content-type="institution" xlink:href="http://grbio.org/institution/university-exeter" id="NCID0ESVAE">University of Exeter</named-content>, <named-content xmlns:xlink="http://www.w3.org/1999/xlink" content-type="dwc:institutional_code" xlink:type="simple">UK</named-content>), who collected the specimens in Brunei.</p></tp:treatment-sec><tp:treatment-sec sec-type="distribution" id="SECID0E3VAE"><title>Distribution.</title><p>Brunei (Fig. <xref ref-type="fig" rid="F15">15c</xref>).</p></tp:treatment-sec><tp:treatment-sec sec-type="Biological aspects" id="SECID0EGWAE"><title>Biological aspects.</title><p>The specimens were collected in pools of small lowland forest streams at an altitude of 100 m (Fig. <xref ref-type="fig" rid="F14">14</xref>).</p></tp:treatment-sec><tp:treatment-sec sec-type="type material" id="SECID0EQWAE"><title>Type-material.</title><p><bold><italic>Holotype</italic>.</bold> Larva (on slide, GBIFCH 00592236), Brunei, Temburong District, Ulu Temburong National Park, Belalong River (near field station), <named-content xmlns:xlink="http://www.w3.org/1999/xlink" content-type="dwc:verbatimCoordinates" xlink:type="simple"><named-content content-type="geo-json" specific-use="{&#34;type&#34;:&#34;Point&#34;,&#34;coordinates&#34;:[115.156833,4.551167]}" id="NCID0E5WAE" xlink:type="simple">04°33.07'N, 115°09.41'E</named-content></named-content>, 100 m, V. 2014, K. Baker leg. Deposited in <named-content xmlns:xlink="http://www.w3.org/1999/xlink" content-type="dwc:institutional_code" xlink:type="simple">MZL</named-content>. <bold><italic>Paratypes</italic>.</bold> 2 larva (on slides, GBIFCH 00658097, GBIFCH 00658084), same data as holotype; 5 larvae (on slides, GBIFCH 00592299, GBIFCH 00592296, GBIFCH 00592282, GBIFCH 00284241, GBIFCH 00592298), Brunei, Temburong District, Ulu Temburong National Park, <named-content xmlns:xlink="http://www.w3.org/1999/xlink" content-type="dwc:verbatimCoordinates" xlink:type="simple"><named-content content-type="geo-json" specific-use="{&#34;type&#34;:&#34;Point&#34;,&#34;coordinates&#34;:[115.158667,4.546167]}" id="NCID0ESXAE" xlink:type="simple">04°32.77'N, 115°09.52'E</named-content></named-content>, V. 2014, K. Baker leg.; 3 larvae (on slides, GBIFCH 00592297, GBIFCH 00592295, GBIFCH 00592294), Brunei, Temburong District, Ulu Temburong National Park, <named-content xmlns:xlink="http://www.w3.org/1999/xlink" content-type="dwc:verbatimCoordinates" xlink:type="simple"><named-content content-type="geo-json" specific-use="{&#34;type&#34;:&#34;Point&#34;,&#34;coordinates&#34;:[115.157500,4.548667]}" id="NCID0E1XAE" xlink:type="simple">04°32.92'N, 115°09.45'E</named-content></named-content>, V. 2014, K. Baker leg. All material deposited in <named-content xmlns:xlink="http://www.w3.org/1999/xlink" content-type="dwc:institutional_code" xlink:type="simple">MZL</named-content>.</p></tp:treatment-sec><tp:treatment-sec><!--Section generated to contain objects referenced in tp:taxon-treatment.--><fig id="F10" position="float" orientation="portrait"><object-id xmlns:xlink="http://www.w3.org/1999/xlink" content-type="doi" xlink:type="simple">10.3897/zookeys.914.47067.figure10</object-id><object-id xmlns:xlink="http://www.w3.org/1999/xlink" content-type="arpha" xlink:type="simple">64CC396C-7C41-5FAB-B4E8-4BB2BF8FCF2B</object-id><label>Figure 10.</label><caption><p>Habitus, larvae, dorsal view: <bold>a</bold><italic><tp:taxon-name><tp:taxon-name-part taxon-name-part-type="genus" reg="Labiobaetis">Labiobaetis</tp:taxon-name-part> <tp:taxon-name-part taxon-name-part-type="species" reg="bakerae">bakerae</tp:taxon-name-part></tp:taxon-name></italic> sp. nov. <bold>b</bold><italic><tp:taxon-name><tp:taxon-name-part taxon-name-part-type="genus" reg="Labiobaetis">Labiobaetis</tp:taxon-name-part> <tp:taxon-name-part taxon-name-part-type="species" reg="penan">penan</tp:taxon-name-part></tp:taxon-name></italic> sp. nov. <bold>c</bold><italic><tp:taxon-name><tp:taxon-name-part taxon-name-part-type="genus" reg="Labiobaetis">Labiobaetis</tp:taxon-name-part> <tp:taxon-name-part taxon-name-part-type="species" reg="borneoensis">borneoensis</tp:taxon-name-part></tp:taxon-name></italic>.</p></caption><graphic xmlns:xlink="http://www.w3.org/1999/xlink" xlink:href="zookeys-914-043-g010.jpg" position="float" orientation="portrait" xlink:type="simple" id="oo_381934.jpg"><uri content-type="original_file" xlink:type="simple">https://binary.pensoft.net/fig/381934</uri></graphic></fig><fig id="F14" position="float" orientation="portrait"><object-id xmlns:xlink="http://www.w3.org/1999/xlink" content-type="doi" xlink:type="simple">10.3897/zookeys.914.47067.figure14</object-id><object-id xmlns:xlink="http://www.w3.org/1999/xlink" content-type="arpha" xlink:type="simple">571786F7-7915-5074-8F81-A8B8293F28DA</object-id><label>Figure 14.</label><caption><p>Larval habitats: <bold>a, b</bold><italic><tp:taxon-name><tp:taxon-name-part taxon-name-part-type="genus" reg="Labiobaetis">Labiobaetis</tp:taxon-name-part> <tp:taxon-name-part taxon-name-part-type="species" reg="bakerae">bakerae</tp:taxon-name-part></tp:taxon-name></italic> sp. nov., photos Kate Baker.</p></caption><graphic xmlns:xlink="http://www.w3.org/1999/xlink" xlink:href="zookeys-914-043-g014.jpg" position="float" orientation="portrait" xlink:type="simple" id="oo_381938.jpg"><uri content-type="original_file" xlink:type="simple">https://binary.pensoft.net/fig/381938</uri></graphic></fig><fig id="F15" position="float" orientation="portrait"><object-id xmlns:xlink="http://www.w3.org/1999/xlink" content-type="doi" xlink:type="simple">10.3897/zookeys.914.47067.figure15</object-id><object-id xmlns:xlink="http://www.w3.org/1999/xlink" content-type="arpha" xlink:type="simple">0D333FE6-F241-5416-9948-386C293972BB</object-id><label>Figure 15.</label><caption><p>Distribution of <italic><tp:taxon-name><tp:taxon-name-part taxon-name-part-type="genus" reg="Labiobaetis">Labiobaetis</tp:taxon-name-part></tp:taxon-name></italic> in Borneo: <bold>a</bold><italic><tp:taxon-name><tp:taxon-name-part taxon-name-part-type="genus" reg="Labiobaetis">Labiobaetis</tp:taxon-name-part> <tp:taxon-name-part taxon-name-part-type="species" reg="moriharai">moriharai</tp:taxon-name-part></tp:taxon-name></italic><bold>b</bold><italic><tp:taxon-name><tp:taxon-name-part taxon-name-part-type="genus" reg="Labiobaetis">Labiobaetis</tp:taxon-name-part> <tp:taxon-name-part taxon-name-part-type="species" reg="borneoensis">borneoensis</tp:taxon-name-part></tp:taxon-name></italic><bold>c</bold><italic><tp:taxon-name><tp:taxon-name-part taxon-name-part-type="genus" reg="Labiobaetis">Labiobaetis</tp:taxon-name-part> <tp:taxon-name-part taxon-name-part-type="species" reg="bakerae">bakerae</tp:taxon-name-part></tp:taxon-name></italic> sp. nov. and <italic><tp:taxon-name><tp:taxon-name-part taxon-name-part-type="genus" reg="Labiobaetis">Labiobaetis</tp:taxon-name-part> <tp:taxon-name-part taxon-name-part-type="species" reg="dayakorum">dayakorum</tp:taxon-name-part></tp:taxon-name></italic> sp. nov. <bold>d</bold><italic><tp:taxon-name><tp:taxon-name-part taxon-name-part-type="genus" reg="Labiobaetis">Labiobaetis</tp:taxon-name-part> <tp:taxon-name-part taxon-name-part-type="species" reg="penan">penan</tp:taxon-name-part></tp:taxon-name></italic> sp. nov. T: type locality.</p></caption><graphic xmlns:xlink="http://www.w3.org/1999/xlink" xlink:href="zookeys-914-043-g015.jpg" position="float" orientation="portrait" xlink:type="simple" id="oo_381939.jpg"><uri content-type="original_file" xlink:type="simple">https://binary.pensoft.net/fig/381939</uri></graphic></fig></tp:treatment-sec></tp:taxon-treatment>
