# Supplementary material for: Labiobaetis Novikova & Kluge in Borneo (Ephemeroptera, Baetidae)
Source: Zookeys. 2020 Feb 20;914:43–79. doi: 10.3897/zookeys.914.47067 (PMC7046705; doi:10.3897/zookeys.914.47067)
Supplement: XML Treatment for Labiobaetis penan [file zookeys.914.47067-treatment2.xml]

<!DOCTYPE tp:taxon-treatment
  PUBLIC "-//TaxonX//DTD Taxonomic Treatment Publishing DTD v0 20100105//EN" "tax-treatment-NSO.dtd">
<tp:taxon-treatment xmlns:tp="http://www.plazi.org/taxpub"><tp:treatment-meta><kwd-group><label>Taxon classification</label><kwd><named-content xmlns:xlink="http://www.w3.org/1999/xlink" content-type="kingdom">Animalia</named-content></kwd><kwd><named-content xmlns:xlink="http://www.w3.org/1999/xlink" content-type="order">Ephemeroptera</named-content></kwd><kwd><named-content xmlns:xlink="http://www.w3.org/1999/xlink" content-type="family">Baetidae</named-content></kwd></kwd-group><mixed-citation publication-type="journal"><person-group><name><surname>Kaltenbach</surname><given-names>Thomas</given-names></name><name><surname>Gattolliat</surname><given-names>Jean-Luc</given-names></name></person-group><article-title><italic><tp:taxon-name><tp:taxon-name-part taxon-name-part-type="genus" reg="Labiobaetis">Labiobaetis</tp:taxon-name-part></tp:taxon-name></italic> Novikova &amp; Kluge in Borneo (<tp:taxon-name><tp:taxon-name-part taxon-name-part-type="order">Ephemeroptera</tp:taxon-name-part></tp:taxon-name>, <tp:taxon-name><tp:taxon-name-part taxon-name-part-type="family">Baetidae</tp:taxon-name-part></tp:taxon-name>)</article-title><source>Zookeys</source><day>20</day><month>2</month><year>2020</year><volume>914</volume><fpage>43</fpage><lpage>79</lpage><pub-id pub-id-type="doi">10.3897/zookeys.914.47067</pub-id></mixed-citation></tp:treatment-meta><tp:nomenclature><tp:taxon-name><object-id xmlns:xlink="http://www.w3.org/1999/xlink" content-type="arpha" xlink:type="simple">21BE64F6-6B0B-55AA-BF3A-4CB998A2938E</object-id>
                <tp:taxon-name-part taxon-name-part-type="genus" reg="Labiobaetis">Labiobaetis</tp:taxon-name-part>
                <tp:taxon-name-part taxon-name-part-type="species" reg="penan">penan</tp:taxon-name-part>
                <object-id xmlns:xlink="http://www.w3.org/1999/xlink" content-type="zoobank" xlink:type="simple">http://zoobank.org/18DC8E3B-D831-415B-8F97-D3AC264A8931</object-id>
              </tp:taxon-name><tp:taxon-status xmlns:xlink="http://www.w3.org/1999/xlink" xlink:type="simple">sp. nov.</tp:taxon-status><xref ref-type="fig" rid="F3">Figures 3</xref><xref ref-type="fig" rid="F4">, 4</xref><xref ref-type="fig" rid="F10">, 10b</xref><xref ref-type="fig" rid="F12">, 12a</xref><xref ref-type="fig" rid="F13">, 13a, c</xref><xref ref-type="fig" rid="F15">, 15d</xref></tp:nomenclature><tp:treatment-sec sec-type="diagnosis" id="SECID0EH1AE"><title>Diagnosis.</title><p><bold>Larva.</bold> Following combination of characters: A) dorsal surface of labrum with submarginal arc of 18–22 clavate setae; B) labial palp segment II with a broad, thumb-like distomedial protuberance, segment III oblong; C) left mandible without setae at apex of mola; D) fore femur rather broad, length 3.4× maximum width, dorsal margin with a row of 15–19 curved, spine-like setae; E) paraproct distally expanded, with 27–33 marginal, stout spines, some of them with split tips.</p></tp:treatment-sec><tp:treatment-sec sec-type="description" id="SECID0EP1AE"><title>Description. Larva</title><p>(Figs <xref ref-type="fig" rid="F3">3</xref>, <xref ref-type="fig" rid="F4">4</xref>, <xref ref-type="fig" rid="F10">10b</xref>). Body length 3.8–6 mm. Cerci: approx. as long as body length. Terminal filament: approx. as long as 1/2 length of cerci. Antenna: approximately 3× as long as head length.</p><p><italic>Colouration.</italic> Head, thorax, and abdomen dorsally brown; head and thorax with bright, median, dorsal suture. Head, thorax, and abdomen ventrally light brown, legs light brown, caudal filaments light brown.</p><p><italic>Antenna</italic> (Fig. <xref ref-type="fig" rid="F4">4i</xref>) with scape and pedicel subcylindrical, without distolateral process at scape.</p><p><italic>Labrum</italic> (Fig. <xref ref-type="fig" rid="F3">3a</xref>). Rectangular, length 0.6× maximum width. Distal margin with medial emargination and a small process. Dorsally with medium, fine, simple setae scattered over surface; submarginal arc of setae composed of 18–22 long, clavate setae. Ventrally with marginal row of setae composed of lateral and anterolateral long, feathered setae and medial long, bifid setae; ventral surface with five short, spine-like setae near lateral and anterolateral margin.</p><p><italic>Right mandible</italic> (Fig. <xref ref-type="fig" rid="F3">3b, c</xref>). Incisors fused. Outer and inner sets of denticles with 4 + 3 denticles and one minute intermediate denticle. Inner margin of innermost denticle with a row of thin setae. Prostheca robust, apically denticulate. Margin between prostheca and mola slightly convex, with a few minute setae. Tuft of setae at apex of mola present.</p><p><italic>Left mandible</italic> (Fig. <xref ref-type="fig" rid="F3">3d, e</xref>). Incisors fused. Outer and inner sets of denticles with 4 + 3 denticles and one minute intermediate denticle. Prostheca robust, apically with small denticles and comb-shaped structure. Margin between prostheca and mola straight, with minute denticles towards subtriangular process. Subtriangular process long and slender, above level of area between prostheca and mola. Denticles of mola apically constricted. Tuft of setae at apex of mola absent.</p><p>Both mandibles with lateral margins almost straight. Basal half with fine, simple setae scattered over dorsal surface.</p><p><italic><tp:taxon-name><tp:taxon-name-part taxon-name-part-type="genus" reg="Hypopharynx">Hypopharynx</tp:taxon-name-part></tp:taxon-name></italic> (Fig. <xref ref-type="fig" rid="F3">3f</xref>). Lingua approx. as long as superlingua. Lingua approx. as broad as long; medial tuft of stout setae well developed; distal half not expanded. Superlingua rounded; lateral margin rounded; fine, long, simple setae along distal margin.</p><p><italic>Maxilla</italic> (Fig. <xref ref-type="fig" rid="F3">3g, h</xref>). Galea-lacinia with two simple, robust apical setae under crown. Inner dorsal row of setae with three denti-setae, distal denti-seta tooth-like, middle and proximal denti-setae slender, bifid and pectinate. Medially with one bipectinate, spine-like seta and three medium, simple setae. Maxillary palp 1.4× as long as length of galea-lacinia; 2-segmented. Palp segment II 1.4× length of segment I. Setae on maxillary palp fine and simple, scattered over surface of segments I and II. Apex of last segment rounded, with strong excavation at inner distolateral margin.</p><p><italic>Labium</italic> (Fig. <xref ref-type="fig" rid="F3">3i</xref>). Glossa basally broad, narrowing toward apex; shorter than paraglossa; inner margin with five spine-like setae increasing in length distally; apex with two long and one medium, robust, pectinate setae; outer margin with four long, spine-like setae; ventral surface with short, fine, simple and short, spine-like setae. Paraglossa sub-rectangular, curved inward; apex rounded; with three rows of long, robust, distally pectinate setae in apical area and three medium, simple setae in anteromedial area; dorsally with a row of three long, spine-like setae near inner margin. Labial palp with segment I 0,7× length of segments II and III combined. Segment I ventrally with short, fine, simple setae. Segment II with broad, thumb-like distomedial protuberance; distomedial protuberance 1.0× width of base of segment III; inner and outer margin with short, fine, simple setae; dorsally with two long, spine-like, simple setae near outer margin. Segment III oblong; apex rounded; length 1.4× width; ventrally covered with short to medium, spine-like, simple setae and short, fine, simple setae.</p><p><italic>Hindwing pads</italic> absent.</p><p><italic>Foreleg</italic> (Fig. <xref ref-type="fig" rid="F4">4a–d</xref>). Ratio of foreleg segments 1.1:1.0:0.4:0.1. <italic>Femur</italic>. Length ca. 3× maximum width. Dorsal margin with a row of 15–19 curved, spine-like, apically rounded setae and many long, fine, simple setae and partly a few stout setae near margin; length of setae 0.28× maximum width of femur. Apex rounded; with one pair of curved, spine-like setae and some short, stout setae. Many stout, lanceolate setae scattered along ventral margin; femoral patch poorly developed. <italic>Tibia.</italic> Dorsal margin with a row of stout, lanceolate, apically rounded setae and fine, simple setae; on apex one larger, lanceolate, apically rounded seta. Ventral margin with a row of curved, spine-like setae, on apex one bipectinate, spine-like seta and a tuft of long, fine, simple setae. Anterior surface scattered with stout, lanceolate setae. Patellotibial suture present on basal 1/3 area. <italic>Tarsus.</italic> Dorsal margin with a row of small, stout setae and fine, simple setae. Ventral margin with a row of curved, spine-like setae. Tarsal claw with one row of 9–11 denticles; distally pointed; with three stripes; subapical setae absent.</p><p><italic>Terga</italic> (Fig. <xref ref-type="fig" rid="F4">4e, f</xref>). Surface with rows of U-shaped scale bases. Posterior margin of tergum IV with triangular or rounded spines, wider than long.</p><p><italic>Gills</italic> (Fig. <xref ref-type="fig" rid="F4">4g</xref>). Present on segments II - VII. Margin with small denticles intercalating both short and medium, fine, simple setae. Tracheae extending from main trunk to inner and outer margins. Gill IV as long as length of segments V and 1/3 <named-content xmlns:xlink="http://www.w3.org/1999/xlink" content-type="dwc:institutional_code" xlink:type="simple"><named-content content-type="dwc:institutional_code" xlink:type="simple">VI</named-content></named-content> combined. Gill VII as long as length of segment VIII.</p><p><italic>Paraproct</italic> (Fig. <xref ref-type="fig" rid="F4">4h</xref>). Distally expanded, with 27–33 stout marginal spines, some of them with split tips. Surface scattered with U-shaped scale bases, fine, simple setae and micropores. Cercotractor with small marginal spines.</p><fig id="F3" position="float" orientation="portrait"><object-id xmlns:xlink="http://www.w3.org/1999/xlink" content-type="doi" xlink:type="simple">10.3897/zookeys.914.47067.figure3</object-id><object-id xmlns:xlink="http://www.w3.org/1999/xlink" content-type="arpha" xlink:type="simple">22CD8F2A-4D90-5EF7-9C7E-0CAF00E87D8B</object-id><label>Figure 3.</label><caption><p><italic><tp:taxon-name><tp:taxon-name-part taxon-name-part-type="genus" reg="Labiobaetis">Labiobaetis</tp:taxon-name-part> <tp:taxon-name-part taxon-name-part-type="species" reg="penan">penan</tp:taxon-name-part></tp:taxon-name></italic> sp. nov., larva morphology: <bold>a</bold> Labrum <bold>b</bold> Right mandible <bold>c</bold> Right prostheca <bold>d</bold> Left mandible <bold>e</bold> Left prostheca <bold>f</bold><tp:taxon-name><tp:taxon-name-part taxon-name-part-type="genus" reg="Hypopharynx">Hypopharynx</tp:taxon-name-part></tp:taxon-name><bold>g</bold> Maxilla <bold>h</bold> Labium.</p></caption><graphic xmlns:xlink="http://www.w3.org/1999/xlink" xlink:href="zookeys-914-043-g003.jpg" position="float" orientation="portrait" xlink:type="simple" id="oo_381927.jpg"><uri content-type="original_file" xlink:type="simple">https://binary.pensoft.net/fig/381927</uri></graphic></fig><fig id="F4" position="float" orientation="portrait"><object-id xmlns:xlink="http://www.w3.org/1999/xlink" content-type="doi" xlink:type="simple">10.3897/zookeys.914.47067.figure4</object-id><object-id xmlns:xlink="http://www.w3.org/1999/xlink" content-type="arpha" xlink:type="simple">E2242BEF-4214-5819-94E8-81FFBAAC68D5</object-id><label>Figure 4.</label><caption><p><italic><tp:taxon-name><tp:taxon-name-part taxon-name-part-type="genus" reg="Labiobaetis">Labiobaetis</tp:taxon-name-part> <tp:taxon-name-part taxon-name-part-type="species" reg="penan">penan</tp:taxon-name-part></tp:taxon-name></italic> sp. nov., larva morphology: <bold>a</bold> Foreleg <bold>b</bold> Femur dorsal setae <bold>c</bold> Tibia dorsal seta <bold>d</bold> Fore claw <bold>e, f</bold> Tergum IV <bold>g</bold> Gill IV <bold>h</bold> Paraproct <bold>i</bold> Antennal scape.</p></caption><graphic xmlns:xlink="http://www.w3.org/1999/xlink" xlink:href="zookeys-914-043-g004.jpg" position="float" orientation="portrait" xlink:type="simple" id="oo_381928.jpg"><uri content-type="original_file" xlink:type="simple">https://binary.pensoft.net/fig/381928</uri></graphic></fig></tp:treatment-sec><tp:treatment-sec sec-type="description" id="SECID0ELBAG"><title>Description. Male imago</title><p>(Fig. <xref ref-type="fig" rid="F12">12a</xref>, <xref ref-type="fig" rid="F13">13a, c</xref>). Body length 3.8 mm, forewing length 4.4 mm.</p><p><italic>Colouration.</italic> Head light beige. Turbinate eyes orange, shaft proximally lighter. Thorax light beige with lateral brown markings (Fig. <xref ref-type="fig" rid="F13">13c</xref>). Legs light brown. Wings hyaline, venation hyaline. Abdomen dorsally whitish with lateral orange brown markings (Fig. <xref ref-type="fig" rid="F13">13c</xref>), segment VII dorsally orange brown.</p><p><italic>Forewing</italic> (Fig. <xref ref-type="fig" rid="F12">12a</xref>). Pterostigma with three cross-veins, distal one bifurcated and reaching subcostal vein, in the middle a short one not reaching subcostal vein and the proximal one reaching subcostal vein; double intercalary veins generally shorter than distance between corresponding main veins at wing margin.</p><p><italic>Hindwing</italic> absent.</p><p><italic>Genitalia</italic> (Fig. <xref ref-type="fig" rid="F13">13a</xref>). Basal segment of gonostylus (unistyliger) with inner margin apically only slightly expanded; segments I and II almost completely fused; constriction at base of segment II; segment III ovoid. Styliger plate between unistyligers poorly developed, distal margin straight.</p></tp:treatment-sec><tp:treatment-sec sec-type="etymology" id="SECID0EZCAG"><title>Etymology.</title><p>Dedicated to the indigenous Penan people of Borneo.</p></tp:treatment-sec><tp:treatment-sec sec-type="distribution" id="SECID0E5CAG"><title>Distribution.</title><p>Indonesia: Kalimantan, Brunei, Malaysia: Sabah (Fig. <xref ref-type="fig" rid="F15">15d</xref>).</p></tp:treatment-sec><tp:treatment-sec sec-type="Biological aspects" id="SECID0EIDAG"><title>Biological aspects.</title><p>The specimens were collected in small, shallow forest streams at altitudes from 100 m to 1,450 m, partly in leaf packs.</p></tp:treatment-sec><tp:treatment-sec sec-type="Ontogenetic association" id="SECID0ENDAG"><title>Ontogenetic association.</title><p>With genetics, one male imago shares an identical <abbrev xmlns:xlink="http://www.w3.org/1999/xlink" xlink:title="cytochrome oxidase subunit 1" id="ABBRID0ETDAG" xlink:type="simple">COI</abbrev> sequence with two larvae from the same location (<abbrev xmlns:xlink="http://www.w3.org/1999/xlink" xlink:title="Kimura 2-parameter" id="ABBRID0EXDAG" xlink:type="simple">K2P</abbrev> 0%; Table <xref ref-type="table" rid="T3">3</xref>).</p></tp:treatment-sec><tp:treatment-sec sec-type="type material" id="SECID0E6DAG"><title>Type-material.</title><p><bold><italic>Holotype</italic>.</bold> Larva (on slide, GBIFCH 00672299), Malaysia, Sabah, creek near Kundasang, sec. forest, <named-content xmlns:xlink="http://www.w3.org/1999/xlink" content-type="dwc:verbatimCoordinates" xlink:type="simple"><named-content content-type="geo-json" specific-use="{&#34;type&#34;:&#34;Point&#34;,&#34;coordinates&#34;:[116.546667,6.006667]}" id="NCID0ENEAG" xlink:type="simple">06°00.40'N, 116°32.80'E</named-content></named-content>, 1450 m, 15.III.2008, Mendoza leg., deposited in <named-content xmlns:xlink="http://www.w3.org/1999/xlink" content-type="dwc:institutional_code" xlink:type="simple">PNM</named-content>. <bold><italic>Paratypes</italic>.</bold> 2 larvae (on slides, GBIFCH 00654918, GBIFCH 00592242), same data as holotype; 2 male imagos (1 in alcohol and wing on slide, GBIFCH 00672296, GBIFCH 00606853, 1 in alcohol, GBIFCH 00515330), same data as holotype. All paratypes deposited in <named-content xmlns:xlink="http://www.w3.org/1999/xlink" content-type="dwc:institutional_code" xlink:type="simple">MZL</named-content>. <bold><italic>Other material</italic>.</bold> 2 larvae (1 on slide, GBIFCH 00592252, 1 in alcohol, GBIFCH 00658087), Brunei, Temburong District, Ulu Temburong National Park, Belalong River (near field station), <named-content xmlns:xlink="http://www.w3.org/1999/xlink" content-type="dwc:verbatimCoordinates" xlink:type="simple"><named-content content-type="geo-json" specific-use="{&#34;type&#34;:&#34;Point&#34;,&#34;coordinates&#34;:[115.158333,4.547000]}" id="NCID0ENFAG" xlink:type="simple">04°32.82'N, 115°09.50'E</named-content></named-content>, 100 m, V. 2014, K. Baker leg.; 1 larva (in alcohol, GBIFCH 00515373), Brunei, Temburong District, Ulu Temburong National Park, Sungai Mata Ikan (tributary to Belalong River, small creek near station), <named-content xmlns:xlink="http://www.w3.org/1999/xlink" content-type="dwc:verbatimCoordinates" xlink:type="simple"><named-content content-type="geo-json" specific-use="{&#34;type&#34;:&#34;Point&#34;,&#34;coordinates&#34;:[115.156333,4.547167]}" id="NCID0EVFAG" xlink:type="simple">04°32.83'N, 115°09.38'E</named-content></named-content>, 110 m, V. 2014, K. Baker leg.; 5 larvae (1 on slide, GBIFCH 00592239, 4 in alcohol, GBIFCH 00515327), Brunei, Temburong District, Ulu Temburong National Park, Belalong River tributary, <named-content xmlns:xlink="http://www.w3.org/1999/xlink" content-type="dwc:verbatimCoordinates" xlink:type="simple"><named-content content-type="geo-json" specific-use="{&#34;type&#34;:&#34;Point&#34;,&#34;coordinates&#34;:[115.147500,4.543833]}" id="NCID0E4FAG" xlink:type="simple">04°32.63'N, 115°08.85'E</named-content></named-content>, 170 m, V. 2014, K. Baker leg.; 1 larva (on slide, GBIFCH 00592286), Indonesia, East Kalimantan, Bas. Malinau, River Rian, loc. Langap South (1999-block 24), tributary, <named-content xmlns:xlink="http://www.w3.org/1999/xlink" content-type="dwc:verbatimCoordinates" xlink:type="simple"><named-content content-type="geo-json" specific-use="{&#34;type&#34;:&#34;Point&#34;,&#34;coordinates&#34;:[116.518000,3.027833]}" id="NCID0EFGAG" xlink:type="simple">03°01.67'N, 116°31.08'E</named-content></named-content>, 11.VII.2000, P. Derleth leg.; 20 larvae (1 on slide, GBIFCH 00592283, 19 in alcohol, GBIFCH 00515396, GBIFCH 515385, GBIFCH 00515386, GBIFCH 00515388, GBIFCH 00515294, GBIFCH 00515314), Indonesia, East Kalimantan, Bas. Malinau, River Rian, loc. Langap South (1997-block 6), trib. Belakau, <named-content xmlns:xlink="http://www.w3.org/1999/xlink" content-type="dwc:verbatimCoordinates" xlink:type="simple"><named-content content-type="geo-json" specific-use="{&#34;type&#34;:&#34;Point&#34;,&#34;coordinates&#34;:[116.507167,3.067833]}" id="NCID0ENGAG" xlink:type="simple">03°04.07'N, 116°30.43'E</named-content></named-content>, 05.VII.2000, P. Derleth leg.; 3 larvae (1 on slide, GBIFCH 592284, 2 in alcohol, GBIFCH 00515397), Indonesia, East Kalimantan, Bas. Malinau, River Seturan, loc. Seturan (2001-block 57), trib. Tamalang, 10.IV.2001, P. Derleth leg.; 18 larvae (1 on slide, GBIFCH 00592251, 17 in alcohol, GBIFCH 00515304, GBIFCH 00515390, GBIFCH 00515302, GBIFCH 00515387), Indonesia, East Kalimantan, Bas. Malinau, River Seturan, loc. Seturan (2001-block 57), trib. Bengahau, <named-content xmlns:xlink="http://www.w3.org/1999/xlink" content-type="dwc:verbatimCoordinates" xlink:type="simple"><named-content content-type="geo-json" specific-use="{&#34;type&#34;:&#34;Point&#34;,&#34;coordinates&#34;:[116.512833,2.989500]}" id="NCID0EVGAG" xlink:type="simple">02°59.37'N, 116°30.77'E</named-content></named-content>, 08.VIII.2000, P. Derleth leg., 1 larva (in alcohol, GBIFCH 00515389), Indonesia, East Kalimantan, Bas. Malinau, River Seturan, loc. Seturan (1999-block 39-40), trib. Temalat (Sungai Guang), <named-content xmlns:xlink="http://www.w3.org/1999/xlink" content-type="dwc:verbatimCoordinates" xlink:type="simple"><named-content content-type="geo-json" specific-use="{&#34;type&#34;:&#34;Point&#34;,&#34;coordinates&#34;:[116.540000,3.002833]}" id="NCID0E4GAG" xlink:type="simple">03°00.17'N, 116°32.40'E</named-content></named-content>, 01.VII.2000, P. Derleth leg.; 9 larvae (in alcohol, GBIFCH 00515305), Indonesia, East Kalimantan, Bas. Malinau, River Rian, Langap South (1995), trib. Ngayo, <named-content xmlns:xlink="http://www.w3.org/1999/xlink" content-type="dwc:verbatimCoordinates" xlink:type="simple"><named-content content-type="geo-json" specific-use="{&#34;type&#34;:&#34;Point&#34;,&#34;coordinates&#34;:[116.516167,3.082167]}" id="NCID0EFHAG" xlink:type="simple">03°04.93'N, 116°30.97'E</named-content></named-content>, 13.VII.2000, P. Derleth leg.; 8 larvae (in alcohol, GBIFCH 515301), Indonesia, East Kalimantan, Bas. Malinau, River Seturan, loc. Seturan (2001-block 57), trib. Tamalang, 19.VII.2000, P. Derleth and F. Béboux leg.; 2 larvae (in alcohol, GBIFCH 00515320), Indonesia, East Kalimantan, Bas. Malinau, River Seturan, loc. Seturan (2000-block 45), trib. Wok (Sungai Guang), <named-content xmlns:xlink="http://www.w3.org/1999/xlink" content-type="dwc:verbatimCoordinates" xlink:type="simple"><named-content content-type="geo-json" specific-use="{&#34;type&#34;:&#34;Point&#34;,&#34;coordinates&#34;:[116.540333,3.002500]}" id="NCID0ENHAG" xlink:type="simple">03°00.15'N, 116°32.42'E</named-content></named-content>, 29.<named-content xmlns:xlink="http://www.w3.org/1999/xlink" content-type="dwc:institutional_code" xlink:type="simple"><named-content content-type="dwc:institutional_code" xlink:type="simple">VI</named-content></named-content>.2000, P. Derleth leg.; 7 larvae (in alcohol, GBIFCH 00515293), Indonesia, East Kalimantan, Bas. Malinau, River Seturan, loc. Seturan (2000-block 44-45), trib. Wok (Sungai Guang), <named-content xmlns:xlink="http://www.w3.org/1999/xlink" content-type="dwc:verbatimCoordinates" xlink:type="simple"><named-content content-type="geo-json" specific-use="{&#34;type&#34;:&#34;Point&#34;,&#34;coordinates&#34;:[116.553000,2.986667]}" id="NCID0E3HAG" xlink:type="simple">02°59.20’’N 116°33.18'E</named-content></named-content>, 17.<named-content xmlns:xlink="http://www.w3.org/1999/xlink" content-type="dwc:institutional_code" xlink:type="simple"><named-content content-type="dwc:institutional_code" xlink:type="simple">VI</named-content></named-content>.2000, P. Derleth and J.-L. Gattolliat leg.; 1 larva (in alcohol, GBIFCH 00515318), Indonesia, East Kalimantan, Bas. Malinau, River Seturan, loc. Seturan (2000-block 44-45), trib. Wok (Sungai Guang), <named-content xmlns:xlink="http://www.w3.org/1999/xlink" content-type="dwc:verbatimCoordinates" xlink:type="simple"><named-content content-type="geo-json" specific-use="{&#34;type&#34;:&#34;Point&#34;,&#34;coordinates&#34;:[116.553000,2.986667]}" id="NCID0ELIAG" xlink:type="simple">02°59.20'N, 116°33.18'E</named-content></named-content>, 16.<named-content xmlns:xlink="http://www.w3.org/1999/xlink" content-type="dwc:institutional_code" xlink:type="simple"><named-content content-type="dwc:institutional_code" xlink:type="simple">VI</named-content></named-content>.2000, P. Derleth and J.-L. Gattolliat leg.; 13 larvae (in alcohol, GBIFCH 00515300, GBIFCH 00515298, GBIFCH 00515311, GBIFCH 00515295), Indonesia, East Kalimantan, Bas. Malinau, River Seturan, loc. Seturan (2000-block 43), trib. Temalat (Sungai Guang), <named-content xmlns:xlink="http://www.w3.org/1999/xlink" content-type="dwc:verbatimCoordinates" xlink:type="simple"><named-content content-type="geo-json" specific-use="{&#34;type&#34;:&#34;Point&#34;,&#34;coordinates&#34;:[116.558000,2.991333]}" id="NCID0E1IAG" xlink:type="simple">02°59.48'N, 116°33.48'E</named-content></named-content>, 16.VIII.2000, P. Derleth and R. Schlaepfer leg.; 1 larva (in alcohol, GBIFCH 00515384), Indonesia, East Kalimantan, Bas. Malinau, River Seturan, loc. Seturan (1998-block 28), trib. Kipah, <named-content xmlns:xlink="http://www.w3.org/1999/xlink" content-type="dwc:verbatimCoordinates" xlink:type="simple"><named-content content-type="geo-json" specific-use="{&#34;type&#34;:&#34;Point&#34;,&#34;coordinates&#34;:[116.030000,3.030000]}" id="NCID0ECJAG" xlink:type="simple">03°01.80'N, 116°01.80'E</named-content></named-content>, 29.III.2001, P. Derleth leg.; 2 larvae (1 on slide, GBIFCH 00592287, 1 in alcohol, GBIFCH 00515319), Indonesia, East Kalimantan, Bas. Malinau, River Rian, loc. Seturan (1998-block 32-33), tributary, <named-content xmlns:xlink="http://www.w3.org/1999/xlink" content-type="dwc:verbatimCoordinates" xlink:type="simple"><named-content content-type="geo-json" specific-use="{&#34;type&#34;:&#34;Point&#34;,&#34;coordinates&#34;:[116.537833,3.015833]}" id="NCID0EKJAG" xlink:type="simple">03°00.95'N, 116°32.27'E</named-content></named-content>, 23.<named-content xmlns:xlink="http://www.w3.org/1999/xlink" content-type="dwc:institutional_code" xlink:type="simple"><named-content content-type="dwc:institutional_code" xlink:type="simple">VI</named-content></named-content>.2000, P. Derleth and J.-L. Gattolliat leg.; 4 larvae (in alcohol, GBIFCH 00515303), Indonesia, East Kalimantan, Bas. Malinau, River Seturan, loc. Seturan (1999-block 27), tributary, <named-content xmlns:xlink="http://www.w3.org/1999/xlink" content-type="dwc:verbatimCoordinates" xlink:type="simple"><named-content content-type="geo-json" specific-use="{&#34;type&#34;:&#34;Point&#34;,&#34;coordinates&#34;:[116.508667,3.015833]}" id="NCID0EZJAG" xlink:type="simple">03°00.95'N, 116°30.52'E</named-content></named-content>, 10.VII.2000, P. Derleth leg. All material deposited in <named-content xmlns:xlink="http://www.w3.org/1999/xlink" content-type="dwc:institutional_code" xlink:type="simple">MZL</named-content>.</p></tp:treatment-sec><tp:treatment-sec><!--Section generated to contain objects referenced in tp:taxon-treatment.--><fig id="F10" position="float" orientation="portrait"><object-id xmlns:xlink="http://www.w3.org/1999/xlink" content-type="doi" xlink:type="simple">10.3897/zookeys.914.47067.figure10</object-id><object-id xmlns:xlink="http://www.w3.org/1999/xlink" content-type="arpha" xlink:type="simple">64CC396C-7C41-5FAB-B4E8-4BB2BF8FCF2B</object-id><label>Figure 10.</label><caption><p>Habitus, larvae, dorsal view: <bold>a</bold><italic><tp:taxon-name><tp:taxon-name-part taxon-name-part-type="genus" reg="Labiobaetis">Labiobaetis</tp:taxon-name-part> <tp:taxon-name-part taxon-name-part-type="species" reg="bakerae">bakerae</tp:taxon-name-part></tp:taxon-name></italic> sp. nov. <bold>b</bold><italic><tp:taxon-name><tp:taxon-name-part taxon-name-part-type="genus" reg="Labiobaetis">Labiobaetis</tp:taxon-name-part> <tp:taxon-name-part taxon-name-part-type="species" reg="penan">penan</tp:taxon-name-part></tp:taxon-name></italic> sp. nov. <bold>c</bold><italic><tp:taxon-name><tp:taxon-name-part taxon-name-part-type="genus" reg="Labiobaetis">Labiobaetis</tp:taxon-name-part> <tp:taxon-name-part taxon-name-part-type="species" reg="borneoensis">borneoensis</tp:taxon-name-part></tp:taxon-name></italic>.</p></caption><graphic xmlns:xlink="http://www.w3.org/1999/xlink" xlink:href="zookeys-914-043-g010.jpg" position="float" orientation="portrait" xlink:type="simple" id="oo_381934.jpg"><uri content-type="original_file" xlink:type="simple">https://binary.pensoft.net/fig/381934</uri></graphic></fig><fig id="F12" position="float" orientation="portrait"><object-id xmlns:xlink="http://www.w3.org/1999/xlink" content-type="doi" xlink:type="simple">10.3897/zookeys.914.47067.figure12</object-id><object-id xmlns:xlink="http://www.w3.org/1999/xlink" content-type="arpha" xlink:type="simple">C991E53C-48D2-5BCE-98C9-AFF517FBC8A1</object-id><label>Figure 12.</label><caption><p>Male imagos, forewings: <bold>a</bold><italic><tp:taxon-name><tp:taxon-name-part taxon-name-part-type="genus" reg="Labiobaetis">Labiobaetis</tp:taxon-name-part> <tp:taxon-name-part taxon-name-part-type="species" reg="penan">penan</tp:taxon-name-part></tp:taxon-name></italic> sp. nov. <bold>b</bold><italic><tp:taxon-name><tp:taxon-name-part taxon-name-part-type="genus" reg="Labiobaetis">Labiobaetis</tp:taxon-name-part> <tp:taxon-name-part taxon-name-part-type="species" reg="borneoensis">borneoensis</tp:taxon-name-part></tp:taxon-name></italic>.</p></caption><graphic xmlns:xlink="http://www.w3.org/1999/xlink" xlink:href="zookeys-914-043-g012.jpg" position="float" orientation="portrait" xlink:type="simple" id="oo_381936.jpg"><uri content-type="original_file" xlink:type="simple">https://binary.pensoft.net/fig/381936</uri></graphic></fig><fig id="F13" position="float" orientation="portrait"><object-id xmlns:xlink="http://www.w3.org/1999/xlink" content-type="doi" xlink:type="simple">10.3897/zookeys.914.47067.figure13</object-id><object-id xmlns:xlink="http://www.w3.org/1999/xlink" content-type="arpha" xlink:type="simple">5B0EBB3A-6444-5820-9A75-A351C20EE4FC</object-id><label>Figure 13.</label><caption><p>Male imagos: <bold>a</bold><italic><tp:taxon-name><tp:taxon-name-part taxon-name-part-type="genus" reg="Labiobaetis">Labiobaetis</tp:taxon-name-part> <tp:taxon-name-part taxon-name-part-type="species" reg="penan">penan</tp:taxon-name-part></tp:taxon-name></italic> sp. nov., genitalia <bold>b</bold><italic><tp:taxon-name><tp:taxon-name-part taxon-name-part-type="genus" reg="Labiobaetis">Labiobaetis</tp:taxon-name-part> <tp:taxon-name-part taxon-name-part-type="species" reg="borneoensis">borneoensis</tp:taxon-name-part></tp:taxon-name></italic>, genitalia <bold>c</bold><italic><tp:taxon-name><tp:taxon-name-part taxon-name-part-type="genus" reg="Labiobaetis">Labiobaetis</tp:taxon-name-part> <tp:taxon-name-part taxon-name-part-type="species" reg="penan">penan</tp:taxon-name-part></tp:taxon-name></italic> sp. nov., imago, lateral view.</p></caption><graphic xmlns:xlink="http://www.w3.org/1999/xlink" xlink:href="zookeys-914-043-g013.jpg" position="float" orientation="portrait" xlink:type="simple" id="oo_381937.jpg"><uri content-type="original_file" xlink:type="simple">https://binary.pensoft.net/fig/381937</uri></graphic></fig><fig id="F15" position="float" orientation="portrait"><object-id xmlns:xlink="http://www.w3.org/1999/xlink" content-type="doi" xlink:type="simple">10.3897/zookeys.914.47067.figure15</object-id><object-id xmlns:xlink="http://www.w3.org/1999/xlink" content-type="arpha" xlink:type="simple">0D333FE6-F241-5416-9948-386C293972BB</object-id><label>Figure 15.</label><caption><p>Distribution of <italic><tp:taxon-name><tp:taxon-name-part taxon-name-part-type="genus" reg="Labiobaetis">Labiobaetis</tp:taxon-name-part></tp:taxon-name></italic> in Borneo: <bold>a</bold><italic><tp:taxon-name><tp:taxon-name-part taxon-name-part-type="genus" reg="Labiobaetis">Labiobaetis</tp:taxon-name-part> <tp:taxon-name-part taxon-name-part-type="species" reg="moriharai">moriharai</tp:taxon-name-part></tp:taxon-name></italic><bold>b</bold><italic><tp:taxon-name><tp:taxon-name-part taxon-name-part-type="genus" reg="Labiobaetis">Labiobaetis</tp:taxon-name-part> <tp:taxon-name-part taxon-name-part-type="species" reg="borneoensis">borneoensis</tp:taxon-name-part></tp:taxon-name></italic><bold>c</bold><italic><tp:taxon-name><tp:taxon-name-part taxon-name-part-type="genus" reg="Labiobaetis">Labiobaetis</tp:taxon-name-part> <tp:taxon-name-part taxon-name-part-type="species" reg="bakerae">bakerae</tp:taxon-name-part></tp:taxon-name></italic> sp. nov. and <italic><tp:taxon-name><tp:taxon-name-part taxon-name-part-type="genus" reg="Labiobaetis">Labiobaetis</tp:taxon-name-part> <tp:taxon-name-part taxon-name-part-type="species" reg="dayakorum">dayakorum</tp:taxon-name-part></tp:taxon-name></italic> sp. nov. <bold>d</bold><italic><tp:taxon-name><tp:taxon-name-part taxon-name-part-type="genus" reg="Labiobaetis">Labiobaetis</tp:taxon-name-part> <tp:taxon-name-part taxon-name-part-type="species" reg="penan">penan</tp:taxon-name-part></tp:taxon-name></italic> sp. nov. T: type locality.</p></caption><graphic xmlns:xlink="http://www.w3.org/1999/xlink" xlink:href="zookeys-914-043-g015.jpg" position="float" orientation="portrait" xlink:type="simple" id="oo_381939.jpg"><uri content-type="original_file" xlink:type="simple">https://binary.pensoft.net/fig/381939</uri></graphic></fig><table-wrap id="T3" position="float" orientation="portrait"><label>Table 3.</label><caption><p>Genetic distances (<abbrev xmlns:xlink="http://www.w3.org/1999/xlink" xlink:title="cytochrome oxidase subunit 1" id="ABBRID0EXNAI" xlink:type="simple">COI</abbrev>) between sequenced specimens, using the Kimura 2-parameter.</p></caption><table id="TID0EL5AI" rules="all"><tbody><tr><th rowspan="1" colspan="1"/><th rowspan="1" colspan="1"/><th rowspan="1" colspan="1"/><th rowspan="1" colspan="1">1</th><th rowspan="1" colspan="1">2</th><th rowspan="1" colspan="1">3</th><th rowspan="1" colspan="1">4</th><th rowspan="1" colspan="1">5</th><th rowspan="1" colspan="1">6</th><th rowspan="1" colspan="1">7</th><th rowspan="1" colspan="1">8</th></tr><tr><td rowspan="1" colspan="1">
                  <bold>1</bold>
                </td><td rowspan="1" colspan="1"><italic><tp:taxon-name><tp:taxon-name-part taxon-name-part-type="genus" reg="Labiobaetis">L.</tp:taxon-name-part> <tp:taxon-name-part taxon-name-part-type="species" reg="erae">bakerae</tp:taxon-name-part></tp:taxon-name></italic> sp. nov.</td><td rowspan="1" colspan="1">larva</td><td rowspan="1" colspan="1"/><td rowspan="1" colspan="1"/><td rowspan="1" colspan="1"/><td rowspan="1" colspan="1"/><td rowspan="1" colspan="1"/><td rowspan="1" colspan="1"/><td rowspan="1" colspan="1"/><td rowspan="1" colspan="1"/></tr><tr><td rowspan="1" colspan="1">
                  <bold>2</bold>
                </td><td rowspan="1" colspan="1"><italic><tp:taxon-name><tp:taxon-name-part taxon-name-part-type="genus" reg="Labiobaetis">L.</tp:taxon-name-part> <tp:taxon-name-part taxon-name-part-type="species" reg="erae">bakerae</tp:taxon-name-part></tp:taxon-name></italic> sp. nov.</td><td rowspan="1" colspan="1">larva</td><td rowspan="1" colspan="1">0.06</td><td rowspan="1" colspan="1"/><td rowspan="1" colspan="1"/><td rowspan="1" colspan="1"/><td rowspan="1" colspan="1"/><td rowspan="1" colspan="1"/><td rowspan="1" colspan="1"/><td rowspan="1" colspan="1"/></tr><tr><td rowspan="1" colspan="1">
                  <bold>3</bold>
                </td><td rowspan="1" colspan="1"><italic><tp:taxon-name><tp:taxon-name-part taxon-name-part-type="genus" reg="Labiobaetis">L.</tp:taxon-name-part> <tp:taxon-name-part taxon-name-part-type="species" reg="bakerae">bakerae</tp:taxon-name-part></tp:taxon-name></italic> sp. nov.</td><td rowspan="1" colspan="1">larva</td><td rowspan="1" colspan="1">0.06</td><td rowspan="1" colspan="1">0.01</td><td rowspan="1" colspan="1"/><td rowspan="1" colspan="1"/><td rowspan="1" colspan="1"/><td rowspan="1" colspan="1"/><td rowspan="1" colspan="1"/><td rowspan="1" colspan="1"/></tr><tr><td rowspan="1" colspan="1">
                  <bold>4</bold>
                </td><td rowspan="1" colspan="1"><italic><tp:taxon-name><tp:taxon-name-part taxon-name-part-type="genus" reg="Labiobaetis">L.</tp:taxon-name-part> <tp:taxon-name-part taxon-name-part-type="species" reg="penan">penan</tp:taxon-name-part></tp:taxon-name></italic> sp. nov.</td><td rowspan="1" colspan="1">larva</td><td rowspan="1" colspan="1">0.22</td><td rowspan="1" colspan="1">0.20</td><td rowspan="1" colspan="1">0.20</td><td rowspan="1" colspan="1"/><td rowspan="1" colspan="1"/><td rowspan="1" colspan="1"/><td rowspan="1" colspan="1"/><td rowspan="1" colspan="1"/></tr><tr><td rowspan="1" colspan="1">
                  <bold>5</bold>
                </td><td rowspan="1" colspan="1"><italic><tp:taxon-name><tp:taxon-name-part taxon-name-part-type="genus" reg="Labiobaetis">L.</tp:taxon-name-part> <tp:taxon-name-part taxon-name-part-type="species" reg="penan">penan</tp:taxon-name-part></tp:taxon-name></italic> sp. nov.</td><td rowspan="1" colspan="1">larva</td><td rowspan="1" colspan="1">0.22</td><td rowspan="1" colspan="1">0.20</td><td rowspan="1" colspan="1">0.20</td><td rowspan="1" colspan="1">0.00</td><td rowspan="1" colspan="1"/><td rowspan="1" colspan="1"/><td rowspan="1" colspan="1"/><td rowspan="1" colspan="1"/></tr><tr><td rowspan="1" colspan="1">
                  <bold>6</bold>
                </td><td rowspan="1" colspan="1"><italic><tp:taxon-name><tp:taxon-name-part taxon-name-part-type="genus" reg="Labiobaetis">L.</tp:taxon-name-part> <tp:taxon-name-part taxon-name-part-type="species" reg="penan">penan</tp:taxon-name-part></tp:taxon-name></italic> sp. nov.</td><td rowspan="1" colspan="1">imago</td><td rowspan="1" colspan="1">0.22</td><td rowspan="1" colspan="1">0.20</td><td rowspan="1" colspan="1">0.20</td><td rowspan="1" colspan="1">0.00</td><td rowspan="1" colspan="1">0.00</td><td rowspan="1" colspan="1"/><td rowspan="1" colspan="1"/><td rowspan="1" colspan="1"/></tr><tr><td rowspan="1" colspan="1">
                  <bold>7</bold>
                </td><td rowspan="1" colspan="1"><italic><tp:taxon-name><tp:taxon-name-part taxon-name-part-type="genus" reg="Labiobaetis">L.</tp:taxon-name-part> <tp:taxon-name-part taxon-name-part-type="species" reg="borneoensis">borneoensis</tp:taxon-name-part></tp:taxon-name></italic> (Müller-Liebenau)</td><td rowspan="1" colspan="1">larva</td><td rowspan="1" colspan="1">0.20</td><td rowspan="1" colspan="1">0.19</td><td rowspan="1" colspan="1">0.19</td><td rowspan="1" colspan="1">0.21</td><td rowspan="1" colspan="1">0.21</td><td rowspan="1" colspan="1">0.21</td><td rowspan="1" colspan="1"/><td rowspan="1" colspan="1"/></tr><tr><td rowspan="1" colspan="1">
                  <bold>8</bold>
                </td><td rowspan="1" colspan="1"><italic><tp:taxon-name><tp:taxon-name-part taxon-name-part-type="genus" reg="Labiobaetis">L.</tp:taxon-name-part> <tp:taxon-name-part taxon-name-part-type="species" reg="borneoensis">borneoensis</tp:taxon-name-part></tp:taxon-name></italic> (Müller-Liebenau)</td><td rowspan="1" colspan="1">imago</td><td rowspan="1" colspan="1">0.20</td><td rowspan="1" colspan="1">0.19</td><td rowspan="1" colspan="1">0.19</td><td rowspan="1" colspan="1">0.21</td><td rowspan="1" colspan="1">0.21</td><td rowspan="1" colspan="1">0.21</td><td rowspan="1" colspan="1">0.00</td><td rowspan="1" colspan="1"/></tr><tr><td rowspan="1" colspan="1">
                  <bold>9</bold>
                </td><td rowspan="1" colspan="1"><italic><tp:taxon-name><tp:taxon-name-part taxon-name-part-type="genus" reg="Labiobaetis">L.</tp:taxon-name-part> <tp:taxon-name-part taxon-name-part-type="species" reg="moriharai">moriharai</tp:taxon-name-part></tp:taxon-name></italic> (Müller-Liebenau)</td><td rowspan="1" colspan="1">larva</td><td rowspan="1" colspan="1">0.25</td><td rowspan="1" colspan="1">0.22</td><td rowspan="1" colspan="1">0.23</td><td rowspan="1" colspan="1">0.22</td><td rowspan="1" colspan="1">0.22</td><td rowspan="1" colspan="1">0.22</td><td rowspan="1" colspan="1">0.20</td><td rowspan="1" colspan="1">0.20</td></tr></tbody></table></table-wrap></tp:treatment-sec></tp:taxon-treatment>
