# Supplementary material for: Labiobaetis Novikova & Kluge in Borneo (Ephemeroptera, Baetidae)
Source: Zookeys. 2020 Feb 20;914:43–79. doi: 10.3897/zookeys.914.47067 (PMC7046705; doi:10.3897/zookeys.914.47067)
Supplement: XML Treatment for Labiobaetis borneoensis [file zookeys.914.47067-treatment4.xml]

<!DOCTYPE tp:taxon-treatment
  PUBLIC "-//TaxonX//DTD Taxonomic Treatment Publishing DTD v0 20100105//EN" "tax-treatment-NSO.dtd">
<tp:taxon-treatment xmlns:tp="http://www.plazi.org/taxpub"><tp:treatment-meta><kwd-group><label>Taxon classification</label><kwd><named-content xmlns:xlink="http://www.w3.org/1999/xlink" content-type="kingdom">Animalia</named-content></kwd><kwd><named-content xmlns:xlink="http://www.w3.org/1999/xlink" content-type="order">Ephemeroptera</named-content></kwd><kwd><named-content xmlns:xlink="http://www.w3.org/1999/xlink" content-type="family">Baetidae</named-content></kwd></kwd-group><mixed-citation publication-type="journal"><person-group><name><surname>Kaltenbach</surname><given-names>Thomas</given-names></name><name><surname>Gattolliat</surname><given-names>Jean-Luc</given-names></name></person-group><article-title><italic><tp:taxon-name><tp:taxon-name-part taxon-name-part-type="genus" reg="Labiobaetis">Labiobaetis</tp:taxon-name-part></tp:taxon-name></italic> Novikova &amp; Kluge in Borneo (<tp:taxon-name><tp:taxon-name-part taxon-name-part-type="order">Ephemeroptera</tp:taxon-name-part></tp:taxon-name>, <tp:taxon-name><tp:taxon-name-part taxon-name-part-type="family">Baetidae</tp:taxon-name-part></tp:taxon-name>)</article-title><source>Zookeys</source><day>20</day><month>2</month><year>2020</year><volume>914</volume><fpage>43</fpage><lpage>79</lpage><pub-id pub-id-type="doi">10.3897/zookeys.914.47067</pub-id></mixed-citation></tp:treatment-meta><tp:nomenclature><tp:taxon-name><object-id xmlns:xlink="http://www.w3.org/1999/xlink" content-type="arpha" xlink:type="simple">5DF31DA7-EE10-5AEE-9D71-458B922A3965</object-id>
              <tp:taxon-name-part taxon-name-part-type="genus" reg="Labiobaetis">Labiobaetis</tp:taxon-name-part>
              <tp:taxon-name-part taxon-name-part-type="species" reg="borneoensis">borneoensis</tp:taxon-name-part>
            </tp:taxon-name><tp:taxon-authority>(Müller-Liebenau, 1984)</tp:taxon-authority><xref ref-type="fig" rid="F8">Figures 8</xref><xref ref-type="fig" rid="F10">, 10c</xref><xref ref-type="fig" rid="F12">, 12b</xref><xref ref-type="fig" rid="F13">, 13b</xref><xref ref-type="fig" rid="F15">, 15b</xref></tp:nomenclature><tp:treatment-sec sec-type="diagnosis" id="SECID0ESXAG"><title>Diagnosis.</title><p><bold>Larva.</bold> Following combination of characters: A) dorsal surface of labrum with submarginal arc of 9–10 feathered setae (<xref ref-type="bibr" rid="B44">Müller-Liebenau 1984b</xref>: fig. 2a); B) labial palp segment II with a large, lobed distomedial protuberance, segment III oblong, apically slightly pointed; C) fore femur rather slender, length 3.6× maximum width, dorsal margin with a row of 11-13 curved, spine-like setae (<xref ref-type="bibr" rid="B44">Müller-Liebenau 1984b</xref>: fig. 2i); D) seven pairs of gills; E) hindwing pads present, small; F) distolateral process at scape well developed (<xref ref-type="bibr" rid="B44">Müller-Liebenau 1984b</xref>: fig. 2f).</p></tp:treatment-sec><tp:treatment-sec sec-type="description" id="SECID0EGYAG"><title>Description.</title><p><bold>Male imago</bold> (Fig. <xref ref-type="fig" rid="F12">12b</xref>, <xref ref-type="fig" rid="F13">13b</xref>). Body length 4.6 mm, forewing length 4.5 mm.</p><p><italic>Colouration.</italic> Head beige. Turbinate eyes dark orange brown, shaft slightly lighter. Thorax beige, pronotum dark olive brown, mesonotum olive. Wings hyaline, venation hyaline. Abdomen: terga olive, sterna transparent.</p><p><italic>Forewing</italic> (Fig. <xref ref-type="fig" rid="F12">12b</xref>). Pterostigma with seven cross-veins, only two proximal ones reaching subcostal vein; double intercalary veins shorter than distance between corresponding main veins at wing margin.</p><p><italic>Genitalia</italic> (Fig. <xref ref-type="fig" rid="F13">13b</xref>). Basal segment of gonostylus (unistyliger) with inner margin apically slightly expanded; segments I and II almost completely fused; constriction at base of segment II; segment III quadrangular. Styliger plate between unistyligers trapezoidal, distal margin slightly concave.</p></tp:treatment-sec><tp:treatment-sec sec-type="distribution" id="SECID0EKZAG"><title>Distribution.</title><p>Indonesia: Kalimantan, Malaysia: Sabah, Brunei (Fig. <xref ref-type="fig" rid="F15">15b</xref>).</p></tp:treatment-sec><tp:treatment-sec sec-type="Biological aspects" id="SECID0EUZAG"><title>Biological aspects.</title><p>The specimens were collected at altitudes between 100 m to 300 m, partly on bottom gravel, rock surface or submerged wood in stream run or riffles.</p></tp:treatment-sec><tp:treatment-sec sec-type="Ontogenetic association" id="SECID0EZZAG"><title>Ontogenetic association.</title><p>With genetics, one male imago shares an identical <abbrev xmlns:xlink="http://www.w3.org/1999/xlink" xlink:title="cytochrome oxidase subunit 1" id="ABBRID0E6ZAG" xlink:type="simple">COI</abbrev> sequence with a larva from the same location (<abbrev xmlns:xlink="http://www.w3.org/1999/xlink" xlink:title="Kimura 2-parameter" id="ABBRID0ED1AG" xlink:type="simple">K2P</abbrev> 0%, Table <xref ref-type="table" rid="T3">3</xref>).</p><fig id="F7" position="float" orientation="portrait"><object-id xmlns:xlink="http://www.w3.org/1999/xlink" content-type="doi" xlink:type="simple">10.3897/zookeys.914.47067.figure7</object-id><object-id xmlns:xlink="http://www.w3.org/1999/xlink" content-type="arpha" xlink:type="simple">9D317A0C-4011-5A07-B500-D50670C02EC5</object-id><label>Figure 7.</label><caption><p><italic><tp:taxon-name><tp:taxon-name-part taxon-name-part-type="genus" reg="Labiobaetis">Labiobaetis</tp:taxon-name-part> <tp:taxon-name-part taxon-name-part-type="species" reg="paraoperosus">paraoperosus</tp:taxon-name-part></tp:taxon-name></italic>, larva morphology: <bold>a</bold> Labrum <bold>b</bold><tp:taxon-name><tp:taxon-name-part taxon-name-part-type="genus" reg="Hypopharynx">Hypopharynx</tp:taxon-name-part></tp:taxon-name><bold>c</bold> Maxilla <bold>d</bold> Labial palp <bold>e</bold> Metanotum.</p></caption><graphic xmlns:xlink="http://www.w3.org/1999/xlink" xlink:href="zookeys-914-043-g007.jpg" position="float" orientation="portrait" xlink:type="simple" id="oo_381931.jpg"><uri content-type="original_file" xlink:type="simple">https://binary.pensoft.net/fig/381931</uri></graphic></fig><fig id="F8" position="float" orientation="portrait"><object-id xmlns:xlink="http://www.w3.org/1999/xlink" content-type="doi" xlink:type="simple">10.3897/zookeys.914.47067.figure8</object-id><object-id xmlns:xlink="http://www.w3.org/1999/xlink" content-type="arpha" xlink:type="simple">7D2D3292-C2A9-55C6-94FD-36836D8D012A</object-id><label>Figure 8.</label><caption><p><italic><tp:taxon-name><tp:taxon-name-part taxon-name-part-type="genus" reg="Labiobaetis">Labiobaetis</tp:taxon-name-part> <tp:taxon-name-part taxon-name-part-type="species" reg="borneoensis">borneoensis</tp:taxon-name-part></tp:taxon-name></italic>, larva morphology: <bold>a</bold> Maxilla <bold>b</bold> Labial palp <bold>c</bold><tp:taxon-name><tp:taxon-name-part taxon-name-part-type="genus" reg="Hypopharynx">Hypopharynx</tp:taxon-name-part></tp:taxon-name><bold>d</bold> Gill IV <bold>e</bold> Metanotum <bold>f</bold> Tergum IV.</p></caption><graphic xmlns:xlink="http://www.w3.org/1999/xlink" xlink:href="zookeys-914-043-g008.jpg" position="float" orientation="portrait" xlink:type="simple" id="oo_381932.jpg"><uri content-type="original_file" xlink:type="simple">https://binary.pensoft.net/fig/381932</uri></graphic></fig></tp:treatment-sec><tp:treatment-sec sec-type="material" id="SECID0E43AG"><title>Examined material.</title><p>11 larvae (2 on slides, GBIFCH 00592240, GBIFCH 00658085, 9 in alcohol, GBIFCH 00515368, GBIFCH 00515370), Brunei, Temburong District, Ulu Temburong National Park, Belalong River (near field station), <named-content xmlns:xlink="http://www.w3.org/1999/xlink" content-type="dwc:verbatimCoordinates" xlink:type="simple"><named-content content-type="geo-json" specific-use="{&#34;type&#34;:&#34;Point&#34;,&#34;coordinates&#34;:[115.158333,4.547000]}" id="NCID0EG4AG" xlink:type="simple">04°32.82'N, 115°09.50'E</named-content></named-content>, 100 m, V. 2014, K. Baker leg.; 1 larva (in alcohol, GBIFCH 00515369), Brunei, Temburong District, Ulu Temburong National Park, Sungai Seluju (small tributary to Temburong River, near station), <named-content xmlns:xlink="http://www.w3.org/1999/xlink" content-type="dwc:verbatimCoordinates" xlink:type="simple"><named-content content-type="geo-json" specific-use="{&#34;type&#34;:&#34;Point&#34;,&#34;coordinates&#34;:[115.148667,4.563833]}" id="NCID0EO4AG" xlink:type="simple">04°33.83'N, 115°08.92'E</named-content></named-content>, 90 m, V. 2014, K. Baker leg.; 3 larvae (2 on slides, GBIFCH 00658081, GBIFCH 00592244, 1 in alcohol, GBIFCH 00515372), Malaysia, Sabah, Tawau River, primary forest, <named-content xmlns:xlink="http://www.w3.org/1999/xlink" content-type="dwc:verbatimCoordinates" xlink:type="simple"><named-content content-type="geo-json" specific-use="{&#34;type&#34;:&#34;Point&#34;,&#34;coordinates&#34;:[117.889167,4.401333]}" id="NCID0EW4AG" xlink:type="simple">04°24.08'N, 117°53.35'E</named-content></named-content>, 280 m, 12.III.2008, Mendoza leg.; 1 male imago (in alcohol and wing on slide, GBIFCH 00672289, GBIFCH 00606854), Malaysia, Sabah, Tawau River, primary forest, <named-content xmlns:xlink="http://www.w3.org/1999/xlink" content-type="dwc:verbatimCoordinates" xlink:type="simple"><named-content content-type="geo-json" specific-use="{&#34;type&#34;:&#34;Point&#34;,&#34;coordinates&#34;:[117.889167,4.401333]}" id="NCID0E54AG" xlink:type="simple">04°24.08'N, 117°53.35'E</named-content></named-content>, 280 m, 12.III.2008, Mendoza leg.; 9 larvae (1 on slide, GBIFCH00465236, 8 in alcohol, GBIFCH 00515394, GBIFCH 00515309, GBIFCH 00515296, GBIFCH 00515376, GBIFCH 00515299), Indonesia, East Kalimantan, Bas. Malinau, River Rian, loc. Langap South (1997-bloc 6), trib. Belakau, <named-content xmlns:xlink="http://www.w3.org/1999/xlink" content-type="dwc:verbatimCoordinates" xlink:type="simple"><named-content content-type="geo-json" specific-use="{&#34;type&#34;:&#34;Point&#34;,&#34;coordinates&#34;:[116.507167,3.067833]}" id="NCID0EG5AG" xlink:type="simple">03°04.07'N, 116°30.43'E</named-content></named-content>, 07.VII.2000, P. Derleth leg.; 14 larvae (in alcohol, GBIFCH 00515392, GBIFCH 00515393, GBIFCH 515315, GBIFCH 515312, GBIFCH 515306), Indonesia, East Kalimantan, Bas. Malinau, River Seturan, loc. Seturan (2001-bloc 57), trib. Bengahau, <named-content xmlns:xlink="http://www.w3.org/1999/xlink" content-type="dwc:verbatimCoordinates" xlink:type="simple"><named-content content-type="geo-json" specific-use="{&#34;type&#34;:&#34;Point&#34;,&#34;coordinates&#34;:[116.512833,2.989500]}" id="NCID0EO5AG" xlink:type="simple">02°59.37'N, 116°30.77‘E</named-content></named-content>, 08.VIII.2000, P. Derleth leg.; 6 larvae (in alcohol, GBIFCH 00515317, GBIFCH 00515321, GBIFCH 00515383), Indonesia, East Kalimantan, Bas. Malinau, River Seturan, loc. Seturan (1999-block 39-40), trib. Temalat (Sungai Guang), <named-content xmlns:xlink="http://www.w3.org/1999/xlink" content-type="dwc:verbatimCoordinates" xlink:type="simple"><named-content content-type="geo-json" specific-use="{&#34;type&#34;:&#34;Point&#34;,&#34;coordinates&#34;:[116.540000,3.002833]}" id="NCID0EW5AG" xlink:type="simple">03°00.17'N, 116°32.40'E</named-content></named-content>, 01.VII.2000, P. Derleth leg.; 1 larva (in alcohol, GBIFCH 00515313), Indonesia, East Kalimantan, Bas. Malinau, River Rian, loc. Langap South (1995), trib. Ngayo, <named-content xmlns:xlink="http://www.w3.org/1999/xlink" content-type="dwc:verbatimCoordinates" xlink:type="simple"><named-content content-type="geo-json" specific-use="{&#34;type&#34;:&#34;Point&#34;,&#34;coordinates&#34;:[116.496667,3.030000]}" id="NCID0E55AG" xlink:type="simple">03°01.80'N, 116°29.80‘E</named-content></named-content>, 08.VII.2000, P. Derleth leg.; 2 larvae (in alcohol, GBIFCH 00515382, GBIFCH 00515310), Indonesia, East Kalimantan, Bas. Malinau, River Rian, Langap South (1995), trib. Ngayo, <named-content xmlns:xlink="http://www.w3.org/1999/xlink" content-type="dwc:verbatimCoordinates" xlink:type="simple"><named-content content-type="geo-json" specific-use="{&#34;type&#34;:&#34;Point&#34;,&#34;coordinates&#34;:[116.516167,3.082167]}" id="NCID0EG6AG" xlink:type="simple">03°04.93'N, 116°30.97'E</named-content></named-content>, 13.VII.2000, P. Derleth leg.; 3 larvae (in alcohol, GBIFCH 00515395, GBIFCH 00515297, GBIFCH 00515378), Indonesia, East Kalimantan, Bas. Malinau, River Seturan, loc. Seturan (2000-block 43), trib. Temalat (Sungai Guang), <named-content xmlns:xlink="http://www.w3.org/1999/xlink" content-type="dwc:verbatimCoordinates" xlink:type="simple"><named-content content-type="geo-json" specific-use="{&#34;type&#34;:&#34;Point&#34;,&#34;coordinates&#34;:[116.558000,2.991333]}" id="NCID0EO6AG" xlink:type="simple">02°59.48'N, 116°33.48'E</named-content></named-content>, 16.VIII.2000, P. Derleth and R. Schlaepfer leg.; 3 larvae (1 on slide, GBIFCH00465237, 2 in alcohol, GBIFCH 00515307, GBIFCH 00515375), Indonesia, East Kalimantan, Bas. Malinau, River Rian, loc. Seturan (1998-block 32-33), tributary, <named-content xmlns:xlink="http://www.w3.org/1999/xlink" content-type="dwc:verbatimCoordinates" xlink:type="simple"><named-content content-type="geo-json" specific-use="{&#34;type&#34;:&#34;Point&#34;,&#34;coordinates&#34;:[116.537833,3.015833]}" id="NCID0EW6AG" xlink:type="simple">03°00.95'N, 116°32.27'E</named-content></named-content>, 30.III.2001, P. Derleth leg.; 1 larva (in alcohol, GBIFCH 00515316), Indonesia, East Kalimantan, Bas. Malinau, River Seturan, loc. Seturan (1999-block 27), tributary, <named-content xmlns:xlink="http://www.w3.org/1999/xlink" content-type="dwc:verbatimCoordinates" xlink:type="simple"><named-content content-type="geo-json" specific-use="{&#34;type&#34;:&#34;Point&#34;,&#34;coordinates&#34;:[116.508667,3.015833]}" id="NCID0E56AG" xlink:type="simple">03°00.95'N, 116°30.52'E</named-content></named-content>, 10.VII.2000, P. Derleth leg.; 4 larvae (in alcohol, GBIFCH 00515322, GBIFCH 00515377, GBIFCH 515379), Indonesia, East Kalimantan, Bas. Malinau, River Rian, loc. Langap South (1999-block 24), tributary, <named-content xmlns:xlink="http://www.w3.org/1999/xlink" content-type="dwc:verbatimCoordinates" xlink:type="simple"><named-content content-type="geo-json" specific-use="{&#34;type&#34;:&#34;Point&#34;,&#34;coordinates&#34;:[116.518000,3.027833]}" id="NCID0EGABG" xlink:type="simple">03°01.67'N, 116°31.08'E</named-content></named-content>, 11.VII.2000, P. Derleth leg.; 3 larvae (in alcohol, GBIFCH 00515380, GBIFCH 00515381), Indonesia, East Kalimantan, Bas. Malinau, River Seturan, loc. Seturan, main river, <named-content xmlns:xlink="http://www.w3.org/1999/xlink" content-type="dwc:verbatimCoordinates" xlink:type="simple"><named-content content-type="geo-json" specific-use="{&#34;type&#34;:&#34;Point&#34;,&#34;coordinates&#34;:[116.513333,3.001333]}" id="NCID0EOABG" xlink:type="simple">03°00.08'N, 116°30.80'E</named-content></named-content>, 28.III.2001, P. Derleth and B. Feldmeyer leg.; 5 larvae (in alcohol, GBIFCH 00515374), Indonesia, East Kalimantan, Bas. Malinau, River Seturan, loc. Seturan, tributary, <named-content xmlns:xlink="http://www.w3.org/1999/xlink" content-type="dwc:verbatimCoordinates" xlink:type="simple"><named-content content-type="geo-json" specific-use="{&#34;type&#34;:&#34;Point&#34;,&#34;coordinates&#34;:[116.522833,2.997000]}" id="NCID0EWABG" xlink:type="simple">02°59.82'N, 116°31.37'E</named-content></named-content>, 27.IV.2001, P. Derleth and M. Sartori leg. All material deposited in <named-content xmlns:xlink="http://www.w3.org/1999/xlink" content-type="dwc:institutional_code" xlink:type="simple">MZL</named-content>.</p></tp:treatment-sec><tp:treatment-sec><!--Section generated to contain objects referenced in tp:taxon-treatment.--><fig id="F10" position="float" orientation="portrait"><object-id xmlns:xlink="http://www.w3.org/1999/xlink" content-type="doi" xlink:type="simple">10.3897/zookeys.914.47067.figure10</object-id><object-id xmlns:xlink="http://www.w3.org/1999/xlink" content-type="arpha" xlink:type="simple">64CC396C-7C41-5FAB-B4E8-4BB2BF8FCF2B</object-id><label>Figure 10.</label><caption><p>Habitus, larvae, dorsal view: <bold>a</bold><italic><tp:taxon-name><tp:taxon-name-part taxon-name-part-type="genus" reg="Labiobaetis">Labiobaetis</tp:taxon-name-part> <tp:taxon-name-part taxon-name-part-type="species" reg="bakerae">bakerae</tp:taxon-name-part></tp:taxon-name></italic> sp. nov. <bold>b</bold><italic><tp:taxon-name><tp:taxon-name-part taxon-name-part-type="genus" reg="Labiobaetis">Labiobaetis</tp:taxon-name-part> <tp:taxon-name-part taxon-name-part-type="species" reg="penan">penan</tp:taxon-name-part></tp:taxon-name></italic> sp. nov. <bold>c</bold><italic><tp:taxon-name><tp:taxon-name-part taxon-name-part-type="genus" reg="Labiobaetis">Labiobaetis</tp:taxon-name-part> <tp:taxon-name-part taxon-name-part-type="species" reg="borneoensis">borneoensis</tp:taxon-name-part></tp:taxon-name></italic>.</p></caption><graphic xmlns:xlink="http://www.w3.org/1999/xlink" xlink:href="zookeys-914-043-g010.jpg" position="float" orientation="portrait" xlink:type="simple" id="oo_381934.jpg"><uri content-type="original_file" xlink:type="simple">https://binary.pensoft.net/fig/381934</uri></graphic></fig><fig id="F12" position="float" orientation="portrait"><object-id xmlns:xlink="http://www.w3.org/1999/xlink" content-type="doi" xlink:type="simple">10.3897/zookeys.914.47067.figure12</object-id><object-id xmlns:xlink="http://www.w3.org/1999/xlink" content-type="arpha" xlink:type="simple">C991E53C-48D2-5BCE-98C9-AFF517FBC8A1</object-id><label>Figure 12.</label><caption><p>Male imagos, forewings: <bold>a</bold><italic><tp:taxon-name><tp:taxon-name-part taxon-name-part-type="genus" reg="Labiobaetis">Labiobaetis</tp:taxon-name-part> <tp:taxon-name-part taxon-name-part-type="species" reg="penan">penan</tp:taxon-name-part></tp:taxon-name></italic> sp. nov. <bold>b</bold><italic><tp:taxon-name><tp:taxon-name-part taxon-name-part-type="genus" reg="Labiobaetis">Labiobaetis</tp:taxon-name-part> <tp:taxon-name-part taxon-name-part-type="species" reg="borneoensis">borneoensis</tp:taxon-name-part></tp:taxon-name></italic>.</p></caption><graphic xmlns:xlink="http://www.w3.org/1999/xlink" xlink:href="zookeys-914-043-g012.jpg" position="float" orientation="portrait" xlink:type="simple" id="oo_381936.jpg"><uri content-type="original_file" xlink:type="simple">https://binary.pensoft.net/fig/381936</uri></graphic></fig><fig id="F13" position="float" orientation="portrait"><object-id xmlns:xlink="http://www.w3.org/1999/xlink" content-type="doi" xlink:type="simple">10.3897/zookeys.914.47067.figure13</object-id><object-id xmlns:xlink="http://www.w3.org/1999/xlink" content-type="arpha" xlink:type="simple">5B0EBB3A-6444-5820-9A75-A351C20EE4FC</object-id><label>Figure 13.</label><caption><p>Male imagos: <bold>a</bold><italic><tp:taxon-name><tp:taxon-name-part taxon-name-part-type="genus" reg="Labiobaetis">Labiobaetis</tp:taxon-name-part> <tp:taxon-name-part taxon-name-part-type="species" reg="penan">penan</tp:taxon-name-part></tp:taxon-name></italic> sp. nov., genitalia <bold>b</bold><italic><tp:taxon-name><tp:taxon-name-part taxon-name-part-type="genus" reg="Labiobaetis">Labiobaetis</tp:taxon-name-part> <tp:taxon-name-part taxon-name-part-type="species" reg="borneoensis">borneoensis</tp:taxon-name-part></tp:taxon-name></italic>, genitalia <bold>c</bold><italic><tp:taxon-name><tp:taxon-name-part taxon-name-part-type="genus" reg="Labiobaetis">Labiobaetis</tp:taxon-name-part> <tp:taxon-name-part taxon-name-part-type="species" reg="penan">penan</tp:taxon-name-part></tp:taxon-name></italic> sp. nov., imago, lateral view.</p></caption><graphic xmlns:xlink="http://www.w3.org/1999/xlink" xlink:href="zookeys-914-043-g013.jpg" position="float" orientation="portrait" xlink:type="simple" id="oo_381937.jpg"><uri content-type="original_file" xlink:type="simple">https://binary.pensoft.net/fig/381937</uri></graphic></fig><fig id="F15" position="float" orientation="portrait"><object-id xmlns:xlink="http://www.w3.org/1999/xlink" content-type="doi" xlink:type="simple">10.3897/zookeys.914.47067.figure15</object-id><object-id xmlns:xlink="http://www.w3.org/1999/xlink" content-type="arpha" xlink:type="simple">0D333FE6-F241-5416-9948-386C293972BB</object-id><label>Figure 15.</label><caption><p>Distribution of <italic><tp:taxon-name><tp:taxon-name-part taxon-name-part-type="genus" reg="Labiobaetis">Labiobaetis</tp:taxon-name-part></tp:taxon-name></italic> in Borneo: <bold>a</bold><italic><tp:taxon-name><tp:taxon-name-part taxon-name-part-type="genus" reg="Labiobaetis">Labiobaetis</tp:taxon-name-part> <tp:taxon-name-part taxon-name-part-type="species" reg="moriharai">moriharai</tp:taxon-name-part></tp:taxon-name></italic><bold>b</bold><italic><tp:taxon-name><tp:taxon-name-part taxon-name-part-type="genus" reg="Labiobaetis">Labiobaetis</tp:taxon-name-part> <tp:taxon-name-part taxon-name-part-type="species" reg="borneoensis">borneoensis</tp:taxon-name-part></tp:taxon-name></italic><bold>c</bold><italic><tp:taxon-name><tp:taxon-name-part taxon-name-part-type="genus" reg="Labiobaetis">Labiobaetis</tp:taxon-name-part> <tp:taxon-name-part taxon-name-part-type="species" reg="bakerae">bakerae</tp:taxon-name-part></tp:taxon-name></italic> sp. nov. and <italic><tp:taxon-name><tp:taxon-name-part taxon-name-part-type="genus" reg="Labiobaetis">Labiobaetis</tp:taxon-name-part> <tp:taxon-name-part taxon-name-part-type="species" reg="dayakorum">dayakorum</tp:taxon-name-part></tp:taxon-name></italic> sp. nov. <bold>d</bold><italic><tp:taxon-name><tp:taxon-name-part taxon-name-part-type="genus" reg="Labiobaetis">Labiobaetis</tp:taxon-name-part> <tp:taxon-name-part taxon-name-part-type="species" reg="penan">penan</tp:taxon-name-part></tp:taxon-name></italic> sp. nov. T: type locality.</p></caption><graphic xmlns:xlink="http://www.w3.org/1999/xlink" xlink:href="zookeys-914-043-g015.jpg" position="float" orientation="portrait" xlink:type="simple" id="oo_381939.jpg"><uri content-type="original_file" xlink:type="simple">https://binary.pensoft.net/fig/381939</uri></graphic></fig><table-wrap id="T3" position="float" orientation="portrait"><label>Table 3.</label><caption><p>Genetic distances (<abbrev xmlns:xlink="http://www.w3.org/1999/xlink" xlink:title="cytochrome oxidase subunit 1" id="ABBRID0EXNAI" xlink:type="simple">COI</abbrev>) between sequenced specimens, using the Kimura 2-parameter.</p></caption><table id="TID0EL5AI" rules="all"><tbody><tr><th rowspan="1" colspan="1"/><th rowspan="1" colspan="1"/><th rowspan="1" colspan="1"/><th rowspan="1" colspan="1">1</th><th rowspan="1" colspan="1">2</th><th rowspan="1" colspan="1">3</th><th rowspan="1" colspan="1">4</th><th rowspan="1" colspan="1">5</th><th rowspan="1" colspan="1">6</th><th rowspan="1" colspan="1">7</th><th rowspan="1" colspan="1">8</th></tr><tr><td rowspan="1" colspan="1">
                  <bold>1</bold>
                </td><td rowspan="1" colspan="1"><italic><tp:taxon-name><tp:taxon-name-part taxon-name-part-type="genus" reg="Labiobaetis">L.</tp:taxon-name-part> <tp:taxon-name-part taxon-name-part-type="species" reg="erae">bakerae</tp:taxon-name-part></tp:taxon-name></italic> sp. nov.</td><td rowspan="1" colspan="1">larva</td><td rowspan="1" colspan="1"/><td rowspan="1" colspan="1"/><td rowspan="1" colspan="1"/><td rowspan="1" colspan="1"/><td rowspan="1" colspan="1"/><td rowspan="1" colspan="1"/><td rowspan="1" colspan="1"/><td rowspan="1" colspan="1"/></tr><tr><td rowspan="1" colspan="1">
                  <bold>2</bold>
                </td><td rowspan="1" colspan="1"><italic><tp:taxon-name><tp:taxon-name-part taxon-name-part-type="genus" reg="Labiobaetis">L.</tp:taxon-name-part> <tp:taxon-name-part taxon-name-part-type="species" reg="erae">bakerae</tp:taxon-name-part></tp:taxon-name></italic> sp. nov.</td><td rowspan="1" colspan="1">larva</td><td rowspan="1" colspan="1">0.06</td><td rowspan="1" colspan="1"/><td rowspan="1" colspan="1"/><td rowspan="1" colspan="1"/><td rowspan="1" colspan="1"/><td rowspan="1" colspan="1"/><td rowspan="1" colspan="1"/><td rowspan="1" colspan="1"/></tr><tr><td rowspan="1" colspan="1">
                  <bold>3</bold>
                </td><td rowspan="1" colspan="1"><italic><tp:taxon-name><tp:taxon-name-part taxon-name-part-type="genus" reg="Labiobaetis">L.</tp:taxon-name-part> <tp:taxon-name-part taxon-name-part-type="species" reg="bakerae">bakerae</tp:taxon-name-part></tp:taxon-name></italic> sp. nov.</td><td rowspan="1" colspan="1">larva</td><td rowspan="1" colspan="1">0.06</td><td rowspan="1" colspan="1">0.01</td><td rowspan="1" colspan="1"/><td rowspan="1" colspan="1"/><td rowspan="1" colspan="1"/><td rowspan="1" colspan="1"/><td rowspan="1" colspan="1"/><td rowspan="1" colspan="1"/></tr><tr><td rowspan="1" colspan="1">
                  <bold>4</bold>
                </td><td rowspan="1" colspan="1"><italic><tp:taxon-name><tp:taxon-name-part taxon-name-part-type="genus" reg="Labiobaetis">L.</tp:taxon-name-part> <tp:taxon-name-part taxon-name-part-type="species" reg="penan">penan</tp:taxon-name-part></tp:taxon-name></italic> sp. nov.</td><td rowspan="1" colspan="1">larva</td><td rowspan="1" colspan="1">0.22</td><td rowspan="1" colspan="1">0.20</td><td rowspan="1" colspan="1">0.20</td><td rowspan="1" colspan="1"/><td rowspan="1" colspan="1"/><td rowspan="1" colspan="1"/><td rowspan="1" colspan="1"/><td rowspan="1" colspan="1"/></tr><tr><td rowspan="1" colspan="1">
                  <bold>5</bold>
                </td><td rowspan="1" colspan="1"><italic><tp:taxon-name><tp:taxon-name-part taxon-name-part-type="genus" reg="Labiobaetis">L.</tp:taxon-name-part> <tp:taxon-name-part taxon-name-part-type="species" reg="penan">penan</tp:taxon-name-part></tp:taxon-name></italic> sp. nov.</td><td rowspan="1" colspan="1">larva</td><td rowspan="1" colspan="1">0.22</td><td rowspan="1" colspan="1">0.20</td><td rowspan="1" colspan="1">0.20</td><td rowspan="1" colspan="1">0.00</td><td rowspan="1" colspan="1"/><td rowspan="1" colspan="1"/><td rowspan="1" colspan="1"/><td rowspan="1" colspan="1"/></tr><tr><td rowspan="1" colspan="1">
                  <bold>6</bold>
                </td><td rowspan="1" colspan="1"><italic><tp:taxon-name><tp:taxon-name-part taxon-name-part-type="genus" reg="Labiobaetis">L.</tp:taxon-name-part> <tp:taxon-name-part taxon-name-part-type="species" reg="penan">penan</tp:taxon-name-part></tp:taxon-name></italic> sp. nov.</td><td rowspan="1" colspan="1">imago</td><td rowspan="1" colspan="1">0.22</td><td rowspan="1" colspan="1">0.20</td><td rowspan="1" colspan="1">0.20</td><td rowspan="1" colspan="1">0.00</td><td rowspan="1" colspan="1">0.00</td><td rowspan="1" colspan="1"/><td rowspan="1" colspan="1"/><td rowspan="1" colspan="1"/></tr><tr><td rowspan="1" colspan="1">
                  <bold>7</bold>
                </td><td rowspan="1" colspan="1"><italic><tp:taxon-name><tp:taxon-name-part taxon-name-part-type="genus" reg="Labiobaetis">L.</tp:taxon-name-part> <tp:taxon-name-part taxon-name-part-type="species" reg="borneoensis">borneoensis</tp:taxon-name-part></tp:taxon-name></italic> (Müller-Liebenau)</td><td rowspan="1" colspan="1">larva</td><td rowspan="1" colspan="1">0.20</td><td rowspan="1" colspan="1">0.19</td><td rowspan="1" colspan="1">0.19</td><td rowspan="1" colspan="1">0.21</td><td rowspan="1" colspan="1">0.21</td><td rowspan="1" colspan="1">0.21</td><td rowspan="1" colspan="1"/><td rowspan="1" colspan="1"/></tr><tr><td rowspan="1" colspan="1">
                  <bold>8</bold>
                </td><td rowspan="1" colspan="1"><italic><tp:taxon-name><tp:taxon-name-part taxon-name-part-type="genus" reg="Labiobaetis">L.</tp:taxon-name-part> <tp:taxon-name-part taxon-name-part-type="species" reg="borneoensis">borneoensis</tp:taxon-name-part></tp:taxon-name></italic> (Müller-Liebenau)</td><td rowspan="1" colspan="1">imago</td><td rowspan="1" colspan="1">0.20</td><td rowspan="1" colspan="1">0.19</td><td rowspan="1" colspan="1">0.19</td><td rowspan="1" colspan="1">0.21</td><td rowspan="1" colspan="1">0.21</td><td rowspan="1" colspan="1">0.21</td><td rowspan="1" colspan="1">0.00</td><td rowspan="1" colspan="1"/></tr><tr><td rowspan="1" colspan="1">
                  <bold>9</bold>
                </td><td rowspan="1" colspan="1"><italic><tp:taxon-name><tp:taxon-name-part taxon-name-part-type="genus" reg="Labiobaetis">L.</tp:taxon-name-part> <tp:taxon-name-part taxon-name-part-type="species" reg="moriharai">moriharai</tp:taxon-name-part></tp:taxon-name></italic> (Müller-Liebenau)</td><td rowspan="1" colspan="1">larva</td><td rowspan="1" colspan="1">0.25</td><td rowspan="1" colspan="1">0.22</td><td rowspan="1" colspan="1">0.23</td><td rowspan="1" colspan="1">0.22</td><td rowspan="1" colspan="1">0.22</td><td rowspan="1" colspan="1">0.22</td><td rowspan="1" colspan="1">0.20</td><td rowspan="1" colspan="1">0.20</td></tr></tbody></table></table-wrap></tp:treatment-sec><ref-list><ref id="B44"><mixed-citation xmlns:xlink="http://www.w3.org/1999/xlink" xlink:type="simple"><person-group><name name-style="western"><surname>Müller-Liebenau</surname><given-names>I</given-names></name></person-group> (<year>1984b</year>) <tp:taxon-name><tp:taxon-name-part taxon-name-part-type="family">Baetidae</tp:taxon-name-part></tp:taxon-name> from Sabah (East Malaysia) (<tp:taxon-name><tp:taxon-name-part taxon-name-part-type="order">Ephemeroptera</tp:taxon-name-part></tp:taxon-name>). In: Landa V, Soldán T, Tonner M (Eds) Proceedings of the Fourth International Conference on <tp:taxon-name><tp:taxon-name-part taxon-name-part-type="order">Ephemeroptera</tp:taxon-name-part></tp:taxon-name>, Czechoslovak Academy of Sciences, Budejovice, 85–89. <ext-link xlink:type="simple" ext-link-type="uri" xlink:href="http://www.ephemeroptera-galactica.com/mfbib.php">www.ephemeroptera-galactica.com/mfbib.php</ext-link></mixed-citation></ref></ref-list></tp:taxon-treatment>
