# Supplementary material for: Labiobaetis Novikova & Kluge in Borneo (Ephemeroptera, Baetidae)
Source: Zookeys. 2020 Feb 20;914:43–79. doi: 10.3897/zookeys.914.47067 (PMC7046705; doi:10.3897/zookeys.914.47067)
Supplement: XML Treatment for Labiobaetis moriharai [file zookeys.914.47067-treatment5.xml]

<!DOCTYPE tp:taxon-treatment
  PUBLIC "-//TaxonX//DTD Taxonomic Treatment Publishing DTD v0 20100105//EN" "tax-treatment-NSO.dtd">
<tp:taxon-treatment xmlns:tp="http://www.plazi.org/taxpub"><tp:treatment-meta><kwd-group><label>Taxon classification</label><kwd><named-content xmlns:xlink="http://www.w3.org/1999/xlink" content-type="kingdom">Animalia</named-content></kwd><kwd><named-content xmlns:xlink="http://www.w3.org/1999/xlink" content-type="order">Ephemeroptera</named-content></kwd><kwd><named-content xmlns:xlink="http://www.w3.org/1999/xlink" content-type="family">Baetidae</named-content></kwd></kwd-group><mixed-citation publication-type="journal"><person-group><name><surname>Kaltenbach</surname><given-names>Thomas</given-names></name><name><surname>Gattolliat</surname><given-names>Jean-Luc</given-names></name></person-group><article-title><italic><tp:taxon-name><tp:taxon-name-part taxon-name-part-type="genus" reg="Labiobaetis">Labiobaetis</tp:taxon-name-part></tp:taxon-name></italic> Novikova &amp; Kluge in Borneo (<tp:taxon-name><tp:taxon-name-part taxon-name-part-type="order">Ephemeroptera</tp:taxon-name-part></tp:taxon-name>, <tp:taxon-name><tp:taxon-name-part taxon-name-part-type="family">Baetidae</tp:taxon-name-part></tp:taxon-name>)</article-title><source>Zookeys</source><day>20</day><month>2</month><year>2020</year><volume>914</volume><fpage>43</fpage><lpage>79</lpage><pub-id pub-id-type="doi">10.3897/zookeys.914.47067</pub-id></mixed-citation></tp:treatment-meta><tp:nomenclature><tp:taxon-name><object-id xmlns:xlink="http://www.w3.org/1999/xlink" content-type="arpha" xlink:type="simple">CD22467E-C6F0-5D53-BDCD-EA5B6307E20B</object-id>
              <tp:taxon-name-part taxon-name-part-type="genus" reg="Labiobaetis">Labiobaetis</tp:taxon-name-part>
              <tp:taxon-name-part taxon-name-part-type="species" reg="moriharai">moriharai</tp:taxon-name-part>
            </tp:taxon-name><tp:taxon-authority>(Müller-Liebenau, 1984)</tp:taxon-authority><xref ref-type="fig" rid="F9">Figures 9</xref><xref ref-type="fig" rid="F11">, 11c</xref><xref ref-type="fig" rid="F15">, 15a</xref></tp:nomenclature><tp:treatment-sec sec-type="diagnosis" id="SECID0ETCBG"><title>Diagnosis.</title><p><bold>Larva.</bold> Following combination of characters: A) dorsal surface of labrum with submarginal arc of 1 + 8–10 simple setae, the first three after central seta longer than others and decreasing in length; B) labial palp segment II with a large, lobed distomedial protuberance, segment III conical, apically slightly truncate; C) fore femur rather broad, length 3.4× maximum width, dorsal margin with a row of ca. 10 curved, spine-like setae; D) six pairs of gills; E) hindwing pads present, minute; F) scape with well-developed distolateral process (<xref ref-type="bibr" rid="B43">Müller-Liebenau 1984a</xref>: fig. 10f); G) paraproct distally not expanded, with ca. 12 stout marginal spines (<xref ref-type="bibr" rid="B43">Müller-Liebenau 1984a</xref>: fig. 10l).</p><fig id="F9" position="float" orientation="portrait"><object-id xmlns:xlink="http://www.w3.org/1999/xlink" content-type="doi" xlink:type="simple">10.3897/zookeys.914.47067.figure9</object-id><object-id xmlns:xlink="http://www.w3.org/1999/xlink" content-type="arpha" xlink:type="simple">A5030ADD-DD43-5F01-9E98-1EBC2F7ECFEB</object-id><label>Figure 9.</label><caption><p><italic><tp:taxon-name><tp:taxon-name-part taxon-name-part-type="genus" reg="Labiobaetis">Labiobaetis</tp:taxon-name-part> <tp:taxon-name-part taxon-name-part-type="species" reg="moriharai">moriharai</tp:taxon-name-part></tp:taxon-name></italic>, larva morphology: <bold>a</bold> Labrum <bold>b</bold> Left mandible <bold>c</bold> Maxilla <bold>d</bold> Labium <bold>e</bold> Foreleg <bold>f</bold> Metanotum.</p></caption><graphic xmlns:xlink="http://www.w3.org/1999/xlink" xlink:href="zookeys-914-043-g009.jpg" position="float" orientation="portrait" xlink:type="simple" id="oo_381933.jpg"><uri content-type="original_file" xlink:type="simple">https://binary.pensoft.net/fig/381933</uri></graphic></fig><fig id="F10" position="float" orientation="portrait"><object-id xmlns:xlink="http://www.w3.org/1999/xlink" content-type="doi" xlink:type="simple">10.3897/zookeys.914.47067.figure10</object-id><object-id xmlns:xlink="http://www.w3.org/1999/xlink" content-type="arpha" xlink:type="simple">64CC396C-7C41-5FAB-B4E8-4BB2BF8FCF2B</object-id><label>Figure 10.</label><caption><p>Habitus, larvae, dorsal view: <bold>a</bold><italic><tp:taxon-name><tp:taxon-name-part taxon-name-part-type="genus" reg="Labiobaetis">Labiobaetis</tp:taxon-name-part> <tp:taxon-name-part taxon-name-part-type="species" reg="bakerae">bakerae</tp:taxon-name-part></tp:taxon-name></italic> sp. nov. <bold>b</bold><italic><tp:taxon-name><tp:taxon-name-part taxon-name-part-type="genus" reg="Labiobaetis">Labiobaetis</tp:taxon-name-part> <tp:taxon-name-part taxon-name-part-type="species" reg="penan">penan</tp:taxon-name-part></tp:taxon-name></italic> sp. nov. <bold>c</bold><italic><tp:taxon-name><tp:taxon-name-part taxon-name-part-type="genus" reg="Labiobaetis">Labiobaetis</tp:taxon-name-part> <tp:taxon-name-part taxon-name-part-type="species" reg="borneoensis">borneoensis</tp:taxon-name-part></tp:taxon-name></italic>.</p></caption><graphic xmlns:xlink="http://www.w3.org/1999/xlink" xlink:href="zookeys-914-043-g010.jpg" position="float" orientation="portrait" xlink:type="simple" id="oo_381934.jpg"><uri content-type="original_file" xlink:type="simple">https://binary.pensoft.net/fig/381934</uri></graphic></fig></tp:treatment-sec><tp:treatment-sec sec-type="distribution" id="SECID0E2FBG"><title>Distribution.</title><p>Malaysia: Selangor, Sabah; Vietnam; Brunei (Fig. <xref ref-type="fig" rid="F15">15a</xref>).</p></tp:treatment-sec><tp:treatment-sec sec-type="Biological aspects" id="SECID0EFGBG"><title>Biological aspects.</title><p>The specimens were collected at altitudes from 100 m to 300 m, partly on bottom gravel, rock surface or vegetation in stream run or riffles.</p></tp:treatment-sec><tp:treatment-sec sec-type="material" id="SECID0EKGBG"><title>Examined material.</title><p><bold><italic>Paratype</italic>.</bold> 1 larva (on slide, no. 41), W. Malaysia, Trib. of Gombak River, 16 ½ miles N of Kuala Lumpur, 14.XI.[19]68, Coll. Bishop. <bold><italic>Other material</italic>.</bold> 1 larva (on slide, GBIFCH 00658106), Brunei, Temburong District, Ulu Temburong National Park, Belalong River (near field station), <named-content xmlns:xlink="http://www.w3.org/1999/xlink" content-type="dwc:verbatimCoordinates" xlink:type="simple"><named-content content-type="geo-json" specific-use="{&#34;type&#34;:&#34;Point&#34;,&#34;coordinates&#34;:[115.158333,4.547000]}" id="NCID0E3GBG" xlink:type="simple">04°32.82'N, 115°09.50'E</named-content></named-content>, 100 m, V. 2014, K. Baker leg.; 1 larva (on slide, GBIFCH 00592243), Brunei, Temburong District, Ulu Temborong National Park, Belalong River tributary, <named-content xmlns:xlink="http://www.w3.org/1999/xlink" content-type="dwc:verbatimCoordinates" xlink:type="simple"><named-content content-type="geo-json" specific-use="{&#34;type&#34;:&#34;Point&#34;,&#34;coordinates&#34;:[115.147500,4.543833]}" id="NCID0EEHBG" xlink:type="simple">04°32.63'N, 115°08.85'E</named-content></named-content>, 170 m, V. 2014, K. Baker leg.; 5 larvae (2 on slides, GBIFCH 00592241, GBIFCH 00658112, 3 in alcohol, GBIFCH 00515325), Malaysia, Sabah, Tawau River, primary forest, <named-content xmlns:xlink="http://www.w3.org/1999/xlink" content-type="dwc:verbatimCoordinates" xlink:type="simple"><named-content content-type="geo-json" specific-use="{&#34;type&#34;:&#34;Point&#34;,&#34;coordinates&#34;:[117.893000,4.403833]}" id="NCID0EMHBG" xlink:type="simple">04°24.23'N, 117°53.58'E</named-content></named-content>, 280 m, 12.III.2008, Mendoza leg. All material deposited in <named-content xmlns:xlink="http://www.w3.org/1999/xlink" content-type="dwc:institutional_code" xlink:type="simple">MZL</named-content>, except paratype in <named-content xmlns:xlink="http://www.w3.org/1999/xlink" xlink:type="simple" content-type="institution" xlink:href="http://grbio.org/institution/zoologische-staatssammlung" id="NCID0EZHBG">Zoologische Staatssammlung</named-content> München (<named-content xmlns:xlink="http://www.w3.org/1999/xlink" content-type="dwc:institutional_code" xlink:type="simple">ZSM</named-content>).</p></tp:treatment-sec><tp:treatment-sec><!--Section generated to contain objects referenced in tp:taxon-treatment.--><fig id="F11" position="float" orientation="portrait"><object-id xmlns:xlink="http://www.w3.org/1999/xlink" content-type="doi" xlink:type="simple">10.3897/zookeys.914.47067.figure11</object-id><object-id xmlns:xlink="http://www.w3.org/1999/xlink" content-type="arpha" xlink:type="simple">DAB77626-56C1-5DBB-9B42-97EE452920D4</object-id><label>Figure 11.</label><caption><p>Habitus, larvae, dorsal view: <bold>a</bold><italic><tp:taxon-name><tp:taxon-name-part taxon-name-part-type="genus" reg="Labiobaetis">Labiobaetis</tp:taxon-name-part> <tp:taxon-name-part taxon-name-part-type="species" reg="dayakorum">dayakorum</tp:taxon-name-part></tp:taxon-name></italic> sp. nov. <bold>b</bold><italic><tp:taxon-name><tp:taxon-name-part taxon-name-part-type="genus" reg="Labiobaetis">Labiobaetis</tp:taxon-name-part> <tp:taxon-name-part taxon-name-part-type="species" reg="paraoperosus">paraoperosus</tp:taxon-name-part></tp:taxon-name></italic><bold>c</bold><italic><tp:taxon-name><tp:taxon-name-part taxon-name-part-type="genus" reg="Labiobaetis">Labiobaetis</tp:taxon-name-part> <tp:taxon-name-part taxon-name-part-type="species" reg="moriharai">moriharai</tp:taxon-name-part></tp:taxon-name></italic>.</p></caption><graphic xmlns:xlink="http://www.w3.org/1999/xlink" xlink:href="zookeys-914-043-g011.jpg" position="float" orientation="portrait" xlink:type="simple" id="oo_381935.jpg"><uri content-type="original_file" xlink:type="simple">https://binary.pensoft.net/fig/381935</uri></graphic></fig><fig id="F15" position="float" orientation="portrait"><object-id xmlns:xlink="http://www.w3.org/1999/xlink" content-type="doi" xlink:type="simple">10.3897/zookeys.914.47067.figure15</object-id><object-id xmlns:xlink="http://www.w3.org/1999/xlink" content-type="arpha" xlink:type="simple">0D333FE6-F241-5416-9948-386C293972BB</object-id><label>Figure 15.</label><caption><p>Distribution of <italic><tp:taxon-name><tp:taxon-name-part taxon-name-part-type="genus" reg="Labiobaetis">Labiobaetis</tp:taxon-name-part></tp:taxon-name></italic> in Borneo: <bold>a</bold><italic><tp:taxon-name><tp:taxon-name-part taxon-name-part-type="genus" reg="Labiobaetis">Labiobaetis</tp:taxon-name-part> <tp:taxon-name-part taxon-name-part-type="species" reg="moriharai">moriharai</tp:taxon-name-part></tp:taxon-name></italic><bold>b</bold><italic><tp:taxon-name><tp:taxon-name-part taxon-name-part-type="genus" reg="Labiobaetis">Labiobaetis</tp:taxon-name-part> <tp:taxon-name-part taxon-name-part-type="species" reg="borneoensis">borneoensis</tp:taxon-name-part></tp:taxon-name></italic><bold>c</bold><italic><tp:taxon-name><tp:taxon-name-part taxon-name-part-type="genus" reg="Labiobaetis">Labiobaetis</tp:taxon-name-part> <tp:taxon-name-part taxon-name-part-type="species" reg="bakerae">bakerae</tp:taxon-name-part></tp:taxon-name></italic> sp. nov. and <italic><tp:taxon-name><tp:taxon-name-part taxon-name-part-type="genus" reg="Labiobaetis">Labiobaetis</tp:taxon-name-part> <tp:taxon-name-part taxon-name-part-type="species" reg="dayakorum">dayakorum</tp:taxon-name-part></tp:taxon-name></italic> sp. nov. <bold>d</bold><italic><tp:taxon-name><tp:taxon-name-part taxon-name-part-type="genus" reg="Labiobaetis">Labiobaetis</tp:taxon-name-part> <tp:taxon-name-part taxon-name-part-type="species" reg="penan">penan</tp:taxon-name-part></tp:taxon-name></italic> sp. nov. T: type locality.</p></caption><graphic xmlns:xlink="http://www.w3.org/1999/xlink" xlink:href="zookeys-914-043-g015.jpg" position="float" orientation="portrait" xlink:type="simple" id="oo_381939.jpg"><uri content-type="original_file" xlink:type="simple">https://binary.pensoft.net/fig/381939</uri></graphic></fig></tp:treatment-sec><ref-list><ref id="B43"><mixed-citation xmlns:xlink="http://www.w3.org/1999/xlink" xlink:type="simple"><person-group><name name-style="western"><surname>Müller-Liebenau</surname><given-names>I</given-names></name></person-group> (<year>1984a</year>) <article-title>New genera and species of the family <tp:taxon-name><tp:taxon-name-part taxon-name-part-type="family">Baetidae</tp:taxon-name-part></tp:taxon-name> from West-Malaysia (River Gombak) (<tp:taxon-name><tp:taxon-name-part taxon-name-part-type="class">Insecta</tp:taxon-name-part></tp:taxon-name>: <tp:taxon-name><tp:taxon-name-part taxon-name-part-type="order">Ephemeroptera</tp:taxon-name-part></tp:taxon-name>).</article-title><source>Spixiana</source><volume>7</volume>: <fpage>253</fpage>–<lpage>284</lpage>. <ext-link xlink:type="simple" ext-link-type="uri" xlink:href="http://www.ephemeroptera-galactica.com/mfbib.php">www.ephemeroptera-galactica.com/mfbib.php</ext-link></mixed-citation></ref></ref-list></tp:taxon-treatment>
